# Supplementary material for: Genome-wide association in Drosophila identifies a role for Piezo and Proc-R in sleep latency
Source: Sci Rep. 2024 Jan 2;14:260. doi: 10.1038/s41598-023-50552-z (PMC10761942; doi:10.1038/s41598-023-50552-z)
Supplement: Supplementary file 2 — Supplementary Tables. [file 41598_2023_50552_MOESM2_ESM.xlsx]

## Sheet: Index
Table S1	Raw and adjusted mean sleep latency.
Table S2	Genome-wide association results for sleep latency.
Table S3	Gene Ontology categories.
Table S4	Human genes predicted to be orthologous to fly sleep latency genes.
Table S5	Overlap of sleep latency SNPs and SNPs associated with other sleep and circadian traits.
Table S6	Overlap of sleep latency genes with those associated to night sleep duration and night sleep duration CVE.
Table S7	Pairwise epistatic interactions.
Table S8	Combined BIOGRID and pairwise epistatic interactions.
Table S9	Tests of Minos mutants for sleep latency and associated sleep phenotypes.
Table S10	Tests of TRiP RNAi lines for sleep latency and associated sleep phenotypes.

## Sheet: Table S1.
DGRP Line	Combined sexes raw	Male-female difference raw	Female raw	Male raw	Combined sexes adjusted	Male-female difference adjusted	Female adjusted	Male adjusted
DGRP_101	17.5833	2.80208	18.9844	16.1823	17.3985	4.61442	19.7057	15.0913
DGRP_105	43.5495	5.73438	46.4167	40.6823	52.2423	8.90097	56.6928	47.7918
DGRP_109	86.3411	59.0573	115.87	56.8125	86.1563	60.8696	116.591	55.7215
DGRP_129	10.7943	-2.96354	9.3125	12.276	10.7943	-2.96354	9.3125	12.276
DGRP_136	24.6979	-30.1562	9.61979	39.776	8.4783	-19.8776	-1.4605	18.4171
DGRP_138	17.5723	4.59341	19.869	15.2756	45.7151	4.47473	47.9525	43.4777
DGRP_142	47.6719	0.708333	48.026	47.3177	45.9297	-1.98224	44.9386	46.9208
DGRP_149	36.9844	22.3542	48.1615	25.8073	35.2422	19.6636	45.074	25.4104
DGRP_153	83.305	9.48366	88.0469	78.5632	81.5629	6.79309	84.9594	78.1663
DGRP_158	18.997	5.71438	21.8542	16.1398	18.997	5.71438	21.8542	16.1398
DGRP_161	65.5417	10.8646	70.974	60.1094	72.5466	15.2185	80.1558	64.9373
DGRP_176	71.1172	-8.50521	66.8646	75.3698	69.375	-11.1958	63.7771	74.9729
DGRP_177	70.2359	12.2052	76.3385	64.1333	70.2359	12.2052	76.3385	64.1333
DGRP_181	37.5729	-17.375	28.8854	46.2604	35.8307	-20.0656	25.7979	45.8635
DGRP_195	38.8005	28.4656	53.0333	24.5677	38.8005	28.4656	53.0333	24.5677
DGRP_208	71.9583	-18.9375	62.4896	81.4271	71.9583	-18.9375	62.4896	81.4271
DGRP_21	16.4557	1.17188	17.0417	15.8698	14.7135	-1.5187	13.9542	15.4729
DGRP_217	25.8472	13.4944	32.5944	19.1	25.8472	13.4944	32.5944	19.1
DGRP_227	24.8725	-5.93246	21.9062	27.8387	23.1303	-8.62303	18.8188	27.4418
DGRP_228	26.8903	-8.50677	22.6369	31.1437	26.8903	-8.50677	22.6369	31.1437
DGRP_229	57.7344	27.4062	71.4375	44.0312	57.7344	27.4062	71.4375	44.0312
DGRP_233	11.3052	-1.55088	10.5298	12.0806	18.3101	2.803	19.7116	16.9086
DGRP_235	8.01743	-1.72375	7.15556	8.87931	8.01743	-1.72375	7.15556	8.87931
DGRP_237	25.782	-4.19943	23.6823	27.8817	30.1881	-7.95071	26.2127	34.1634
DGRP_239	25.5435	20.271	35.679	15.408	25.5435	20.271	35.679	15.408
DGRP_256	18.6881	0.0539427	18.7151	18.6611	16.9459	-2.63663	15.6276	18.2642
DGRP_26	34.2448	-6.88542	30.8021	37.6875	41.2497	-2.53153	39.9839	42.5154
DGRP_28	39.3203	-9.17188	34.7344	43.9062	37.7896	-2.10068	36.7393	38.84
DGRP_280	54.9297	-1.01562	54.4219	55.4375	53.1875	-3.7062	51.3344	55.0406
DGRP_287	29.1987	-0.730769	28.8333	29.5641	27.4565	-3.42134	25.7459	29.1672
DGRP_301	71.2422	21.2031	81.8438	60.6406	71.0573	23.0155	82.5651	59.5496
DGRP_303	42.6622	38.0447	61.6845	23.6398	48.8104	36.984	67.3024	30.3184
DGRP_304	55.0792	-23.4561	43.3512	66.8073	51.8064	-19.0755	42.2686	61.3441
DGRP_306	19.8385	-5.60417	17.0365	22.6406	18.0963	-8.29474	13.949	22.2437
DGRP_307	15.4739	-8.59234	11.1778	19.7701	15.4739	-8.59234	11.1778	19.7701
DGRP_309	36.0824	16.3537	44.2593	27.9056	21.605	29.3229	36.2665	6.94352
DGRP_310	50.6458	7.47917	54.3854	46.9062	48.9036	4.7886	51.2979	46.5093
DGRP_313	10.3684	-2.75773	8.98958	11.7473	17.3733	1.59615	18.1714	16.5753
DGRP_315	56.1177	15.0312	63.6333	48.6022	56.1177	15.0312	63.6333	48.6022
DGRP_317	28.0365	8.09375	32.0833	23.9896	23.2517	12.7564	29.6299	16.8735
DGRP_318	19.4997	-8.678	15.1607	23.8387	17.7575	-11.3686	12.0732	23.4418
DGRP_320	42.1	-9.63333	37.2833	46.9167	40.3578	-12.3239	34.1959	46.5198
DGRP_321	57.5474	-41.3099	36.8925	78.2024	55.8052	-44.0005	33.805	77.8055
DGRP_324	14.1704	-3.14074	12.6	15.7407	16.3536	0.265212	16.4862	16.2209
DGRP_325	74.0521	23.1354	85.6198	62.4844	74.0521	23.1354	85.6198	62.4844
DGRP_332	36.7213	-12.8678	30.2874	43.1552	36.7213	-12.8678	30.2874	43.1552
DGRP_335	4.14387	4.02337	6.15556	2.13218	-0.6409	8.68607	3.70213	-4.98393
DGRP_338	23.4479	-4.65625	21.1198	25.776	27.854	-8.40753	23.6502	32.0577
DGRP_350	48.5468	-20.4508	38.3214	58.7722	57.7349	-12.691	51.3894	64.0804
DGRP_352	42.1745	-16.9635	33.6927	50.6562	42.4306	-14.4358	35.2127	49.6485
DGRP_356	49.0025	15.2049	56.6049	41.4	47.2603	12.5144	53.5175	41.0031
DGRP_357	42.0429	3.15868	43.6222	40.4635	42.0429	3.15868	43.6222	40.4635
DGRP_358	37.0995	-8.99462	32.6022	41.5968	46.2875	-1.23479	45.6701	46.9049
DGRP_359	18.4534	-13.3265	11.7901	25.1167	25.4583	-8.97266	20.972	29.9446
DGRP_360	18.3021	-4.20833	16.1979	20.4062	16.5599	-6.8989	13.1104	20.0093
DGRP_362	53.1719	4	55.1719	51.1719	51.4297	1.30943	52.0844	50.775
DGRP_365	133.086	6.17284	136.173	130	131.344	3.48227	133.085	129.603
DGRP_367	34.5417	3.72917	36.4062	32.6771	34.5417	3.72917	36.4062	32.6771
DGRP_370	40.0667	-4.53333	37.8	42.3333	38.3245	-7.2239	34.7125	41.9364
DGRP_371	67.8626	-55.3165	40.2043	95.5208	67.8626	-55.3165	40.2043	95.5208
DGRP_373	41.526	27.3854	55.2188	27.8333	42.3599	7.36017	46.04	38.6798
DGRP_374	51.9004	-7.62787	48.0864	55.7143	52.3413	-6.91248	48.8851	55.7976
DGRP_375	46.3565	-31.1536	30.7798	61.9333	46.3565	-31.1536	30.7798	61.9333
DGRP_377	48.9294	8.10887	52.9839	44.875	55.0777	7.04816	58.6018	51.5536
DGRP_379	19.7234	5.58656	22.5167	16.9301	19.7234	5.58656	22.5167	16.9301
DGRP_38	120.796	-1.76543	119.914	121.679	106.319	11.2038	111.921	100.717
DGRP_380	53.6678	1.1376	54.2366	53.099	51.9256	-1.55297	51.1491	52.702
DGRP_381	26.7716	5.88693	29.7151	23.8281	26.5867	7.69927	30.4364	22.7371
DGRP_383	45.658	19.884	55.6	35.716	50.9207	21.5473	61.6943	40.1471
DGRP_386	17.6849	-12.8073	11.2812	24.0885	24.6898	-8.45341	20.4631	28.9165
DGRP_391	19.3671	-7.21032	15.7619	22.9722	19.3671	-7.21032	15.7619	22.9722
DGRP_392	37.1368	-26.1931	24.0402	50.2333	37.1368	-26.1931	24.0402	50.2333
DGRP_399	66.2118	-3.94091	64.2414	68.1823	66.2118	-3.94091	64.2414	68.1823
DGRP_40	52.2215	-7.26528	48.5889	55.8542	50.4793	-9.95585	45.5014	55.4573
DGRP_405	52.3856	1.74966	53.2604	51.5108	50.4585	0.871431	50.8942	50.0228
DGRP_406	27.9658	2.22321	29.0774	26.8542	34.9707	6.5771	38.2592	31.6821
DGRP_409	14.3895	-9.81354	9.48276	19.2963	13.2998	-2.02696	12.2863	14.3133
DGRP_41	13.9766	-4.21354	11.8698	16.0833	13.9766	-4.21354	11.8698	16.0833
DGRP_42	38.4271	-3.73958	36.5573	40.2969	38.4271	-3.73958	36.5573	40.2969
DGRP_426	25.8099	-11.9948	19.8125	31.8073	31.9581	-13.0555	25.4304	38.4859
DGRP_427	40.0192	-11.0385	34.5	45.5385	40.0192	-11.0385	34.5	45.5385
DGRP_437	58.2613	11.4651	63.9938	52.5287	60.4445	14.871	67.88	53.0089
DGRP_439	25.9894	2.667	27.3229	24.6559	25.9894	2.667	27.3229	24.6559
DGRP_440	36.007	-3.69111	34.1615	37.8526	19.7874	6.58756	23.0812	16.4936
DGRP_441	16.2617	-1.87893	15.3222	17.2011	14.5195	-4.5695	12.2347	16.8042
DGRP_443	50.6948	-20.8451	40.2722	61.1173	50.5099	-19.0327	40.9935	60.0263
DGRP_45	31.3646	-2.80208	29.9635	32.7656	31.3646	-2.80208	29.9635	32.7656
DGRP_461	46.5986	17.2076	55.2024	37.9948	44.8564	14.517	52.1149	37.5979
DGRP_486	38.4792	-7.33333	34.8125	42.1458	36.737	-10.0239	31.725	41.7489
DGRP_49	36.3307	-6.25521	33.2031	39.4583	34.5885	-8.94578	30.1156	39.0614
DGRP_491	39.8595	-20.1857	29.7667	49.9524	39.8595	-20.1857	29.7667	49.9524
DGRP_492	59.1667	-17.6667	50.3333	68	55.9392	-8.50107	51.6887	60.1898
DGRP_502	22.2064	-12.9649	15.724	28.6889	22.0216	-11.1526	16.4453	27.5979
DGRP_508	26.7604	4.33333	28.9271	24.5938	26.7604	4.33333	28.9271	24.5938
DGRP_509	46.3471	-42.5974	25.0484	67.6458	46.3471	-42.5974	25.0484	67.6458
DGRP_513	87.9489	28.2312	102.065	73.8333	86.2067	25.5406	98.977	73.4364
DGRP_517	25.0667	5.78889	27.9611	22.1722	25.0667	5.78889	27.9611	22.1722
DGRP_531	31.6263	-17.5215	22.8656	40.3871	29.8841	-20.2121	19.7781	39.9902
DGRP_535	39.754	-4.24757	37.6302	41.8778	38.0118	-6.93814	34.5427	41.4809
DGRP_555	50.0389	-5.16667	47.4556	52.6222	50.4799	-4.45128	48.2542	52.7055
DGRP_563	33.1412	3.37137	34.8269	31.4556	39.2895	2.31066	40.4448	38.1342
DGRP_57	26.2191	10.2715	31.3548	21.0833	26.2191	10.2715	31.3548	21.0833
DGRP_589	26.3405	8.60799	30.6444	22.0365	24.5983	5.91742	27.557	21.6395
DGRP_59	24.9245	7.04688	28.4479	21.401	24.9245	7.04688	28.4479	21.401
DGRP_595	90.1016	-44.1406	68.0312	112.172	88.1745	-45.0189	65.6651	110.684
DGRP_639	22.1123	-6.48651	18.869	25.3556	20.3701	-9.17708	15.7816	24.9586
DGRP_642	13.8958	-3.59375	12.099	15.6927	12.3651	3.47745	14.1039	10.6264
DGRP_646	23.6641	-11.9323	17.6979	29.6302	30.6147	-11.4563	24.8866	36.3428
DGRP_69	53.0864	10.9041	58.5385	47.6344	49.8135	15.2847	57.4559	42.1712
DGRP_703	65.8755	-31.1489	50.3011	81.45	65.8755	-31.1489	50.3011	81.45
DGRP_705	25.6328	1.34896	26.3073	24.9583	23.8906	-1.34161	23.2198	24.5614
DGRP_707	39.3898	-19.3387	29.7204	49.0591	39.8308	-18.6233	30.5191	49.1424
DGRP_712	18.515	-1.82563	17.6022	19.4278	18.956	-1.11025	18.4008	19.5111
DGRP_714	29.375	9.58333	34.1667	24.5833	31.5582	12.9893	38.0528	25.0635
DGRP_716	18.3334	-9.34392	13.6615	23.0054	16.5912	-12.0345	10.574	22.6085
DGRP_721	54.7673	68.3508	88.9427	20.592	53.0251	65.6602	85.8552	20.195
DGRP_727	41.9347	-16.0418	33.9138	49.9556	40.1925	-18.7323	30.8263	49.5586
DGRP_73	14.4245	1.83854	15.3438	13.5052	12.6823	-0.852029	12.2563	13.1083
DGRP_730	20.6559	-2.10489	19.6034	21.7083	18.9137	-4.79546	16.516	21.3114
DGRP_732	91.2839	-40.1302	71.2188	111.349	76.8064	-27.161	63.2259	90.3869
DGRP_737	28.4851	2.09236	29.5312	27.4389	26.7429	-0.59821	26.4438	27.042
DGRP_738	70.112	14.3698	77.2969	62.9271	65.3272	19.0325	74.8435	55.811
DGRP_75	45.3151	-11.026	39.8021	50.8281	43.5729	-13.7166	36.7146	50.4312
DGRP_757	12.198	-0.848413	11.7738	12.6222	12.198	-0.848413	11.7738	12.6222
DGRP_761	15.5391	-3.20312	13.9375	17.1406	13.7969	-5.8937	10.85	16.7437
DGRP_765	107.531	-111.537	51.7628	163.3	107.531	-111.537	51.7628	163.3
DGRP_774	26.4224	-4.81146	24.0167	28.8281	26.4224	-4.81146	24.0167	28.8281
DGRP_776	16.2693	-4.56014	13.9892	18.5494	42.6699	-7.36939	38.9852	46.3546
DGRP_783	29.6763	-22.7828	18.2849	41.0677	27.9341	-25.4733	15.1975	40.6708
DGRP_786	9.5	1.87097	10.4355	8.56452	35.9006	-0.938284	35.4314	36.3697
DGRP_787	8.18329	2.76163	9.5641	6.80247	6.44109	0.0710628	6.47662	6.40556
DGRP_790	14.6152	-6.27491	11.4778	17.7527	12.873	-8.96548	8.3903	17.3558
DGRP_796	79.7823	-52.0269	53.7688	105.796	78.0401	-54.7175	50.6813	105.399
DGRP_799	31.2333	9.17778	35.8222	26.6444	31.2333	9.17778	35.8222	26.6444
DGRP_801	19.5569	-7.02192	16.046	23.0679	17.8147	-9.71249	12.9585	22.671
DGRP_802	31.9795	-19.8326	22.0632	41.8958	15.5751	-7.74162	11.7042	19.4459
DGRP_804	33.352	7.79598	37.25	29.454	31.6098	5.10541	34.1625	29.0571
DGRP_805	36.0634	11.7697	41.9483	30.1786	34.3212	9.07913	38.8608	29.7817
DGRP_808	118.277	84.2436	160.399	76.1552	118.277	84.2436	160.399	76.1552
DGRP_810	49.823	-21.0438	39.3011	60.3448	52.0061	-17.6378	43.1872	60.825
DGRP_812	41.5433	-15.5383	33.7742	49.3125	39.8278	-6.65477	36.5004	43.1552
DGRP_818	23.5092	-22.5024	12.2581	34.7604	21.767	-25.1929	9.17058	34.3635
DGRP_820	55.7557	9.17816	60.3448	51.1667	56.1967	9.89354	61.1435	51.25
DGRP_822	69.0165	8.32186	73.1774	64.8556	67.2743	5.63129	70.0899	64.4586
DGRP_83	30.4792	12.6042	36.7812	24.1771	30.4792	12.6042	36.7812	24.1771
DGRP_832	177.989	167.355	261.667	94.3118	176.247	164.664	258.579	93.9149
DGRP_837	31.4554	-11.9628	25.474	37.4368	36.7181	-10.2995	31.5683	41.8678
DGRP_85	19.1432	-9.40104	14.4427	23.8438	18.9584	-7.5887	15.164	22.7527
DGRP_852	88.3702	-2.22842	87.256	89.4844	85.0973	2.15221	86.1734	84.0212
DGRP_855	68.0501	-43.0249	46.5376	89.5625	63.2653	-38.3622	44.0842	82.4464
DGRP_857	50.4887	-22.9996	38.9889	61.9885	56.8218	-25.8727	43.8855	69.7581
DGRP_859	60.0435	-27.9796	46.0538	74.0333	58.3014	-30.6701	42.9663	73.6364
DGRP_861	39.0398	15.7352	46.9074	31.1722	39.4808	16.4506	47.7061	31.2555
DGRP_879	41.737	11.6406	47.5573	35.9167	39.9948	8.95005	44.4698	35.5198
DGRP_88	20.3359	-3.13021	18.7708	21.901	20.1511	-1.31787	19.4921	20.81
DGRP_882	60.7001	0.695055	61.0476	60.3526	58.9579	-1.99552	57.9601	59.9557
DGRP_884	41.4054	12.8003	47.8056	35.0052	40.4971	-9.91547	35.5393	45.4548
DGRP_887	27.7864	-6.69634	24.4383	31.1346	26.0442	-9.38691	21.3508	30.7377
DGRP_890	30.3408	-13.5335	23.5741	37.1075	28.5986	-16.224	20.4866	36.7106
DGRP_892	27.124	4.05964	29.1538	25.0942	25.3818	1.36907	26.0664	24.6973
DGRP_894	31.7602	-21.1983	21.1611	42.3594	31.5754	-19.3859	21.8824	41.2684
DGRP_897	131.992	114.682	189.333	74.651	130.25	111.992	186.246	74.2541
DGRP_907	23.4245	-6.93229	19.9583	26.8906	23.4245	-6.93229	19.9583	26.8906
DGRP_908	41.8438	2.08333	42.8854	40.8021	44.0269	5.48929	46.7716	41.2823
DGRP_91	47.0677	-43.6354	25.25	68.8854	47.0677	-43.6354	25.25	68.8854
DGRP_911	44.013	6.94271	47.4844	40.5417	44.013	6.94271	47.4844	40.5417
DGRP_93	63.8776	-23.2448	52.2552	75.5	70.8825	-18.8909	61.437	80.3279

## Sheet: Table S2.
Chrs	Position	Gene symbol	Flybase ID	Minor allele	Major allele	Reference allele	MAF	Minor allele count	Major allele count	Female effect size (min.)	Female P-value	Male effect size (min.)	Male P-value	Combined sex effect size (min.)	Combined sex P-value	Sex difference effect size (min.)	Sex difference P-value
2L	314183	Plc21C	FBgn0004611	C	CCGTTGATTTTCCATTCTACACCCC	CCGTTGATTTTCCATTCTACACCCC	0.0608	9	139	-26.76	3.0584e-07	-8.85	0.031953	-17.81	2.5977e-05	-17.91	2.73633e-05
2L	794250	No Gene		T	A	A	0.1494	23	131	-16.09	5.908e-06	-9.98	0.00099037	-13.03	6.4853e-06	-6.107	0.0333027
2L	2271287	No Gene		G	T	T	0.1164	17	129	-20.91	8.3941e-08	-8.84	0.007166	-14.87	2.867e-06	-12.06	0.000139887
2L	2271291	No Gene		G	T	T	0.1361	20	127	-17.28	2.3741e-06	-6.43	0.043263	-11.86	7.622e-05	-10.85	0.000219889
2L	2750488	Pgk	FBgn0250906	A	T	T	0.0808	13	148	-9.41	0.027807	-15.39	5.453e-06	-12.4	0.00032969	5.979	0.115975
2L	3087215	toc	FBgn0015600	G	A	A	0.092	15	148	-15.95	0.00014453	0.49	0.9571	-7.73	0.020843	-16.44	8.84415e-07
2L	3229012	No Gene		C	A	A	0.061	10	154	-23.95	1.5726e-06	-7.44	0.059262	-15.69	9.2138e-05	-16.51	4.75853e-05
2L	3953480	fred	FBgn0051774	G	A	A	0.0822	12	134	-6.09	0.17352	-15.99	6.1107e-06	-11.04	0.0024879	9.896	0.0095386
2L	3977357	fred	FBgn0051774	T	C	C	0.0663	11	155	-25.26	1.5916e-06	-7.19	0.14161	-16.23	0.00027284	-18.06	1.04528e-05
2L	3977801	fred	FBgn0051774	T	A	A	0.0696	11	147	-23.99	6.282e-06	-4.24	0.42268	-14.11	0.0018994	-19.75	1.22989e-06
2L	4041626	ed	FBgn0000547	A	G	G	0.0675	11	152	-23.69	9.9209e-06	-11.75	0.01036	-17.72	6.612e-05	-11.95	0.00575253
2L	4048669	ed	FBgn0000547	A	G	G	0.0614	10	153	-24	2.1733e-05	-2.84	0.93766	-13.42	0.0093112	-21.16	3.87649e-07
2L	4314192	tutl	FBgn0010473	A	AA	AA	0.053	8	143	-5.25	0.3001	-19.81	3.6605e-06	-12.53	0.0039611	14.56	0.00182152
2L	4332009	No Gene		A	T	T	0.0617	10	152	-25.57	4.8209e-06	-7.44	0.19038	-16.51	0.00058875	-18.12	2.45276e-05
2L	4927082	hoe1	FBgn0041150	T	G	G	0.0741	12	150	-22.79	7.0829e-06	-8.98	0.029366	-15.88	0.00014655	-13.81	0.000680505
2L	6115261	stai	FBgn0266521	A	G	G	0.0648	9	130	-26.19	6.5387e-06	-10.08	0.055969	-18.14	0.00021631	-16.11	0.000372133
2L	6127847	No Gene		T	A	A	0.0676	10	138	-23	2.4877e-06	-7.97	0.065988	-15.48	0.00010887	-15.03	0.000111627
2L	6370055	Nepl4	FBgn0031805	A	G	G	0.3057	48	109	-8.51	0.0033594	-9.89	5.748e-06	-9.2	5.4225e-05	1.372	0.464676
2L	6564127	CG13766	FBgn0031834	A	G	G	0.0732	12	152	-23.38	3.2047e-06	-13.95	0.00031745	-18.67	3.5817e-06	-9.421	0.0277217
2L	6564127	Ent2	FBgn0263916	A	G	G	0.0732	12	152	-23.38	3.2047e-06	-13.95	0.00031745	-18.67	3.5817e-06	-9.421	0.0277217
2L	6564138	CG13766	FBgn0031834	T	C	C	0.0671	11	153	-25.78	6.9038e-07	-14.69	0.00025994	-20.23	1.2731e-06	-11.09	0.0117818
2L	6564138	Ent2	FBgn0263916	T	C	C	0.0671	11	153	-25.78	6.9038e-07	-14.69	0.00025994	-20.23	1.2731e-06	-11.09	0.0117818
2L	6564174	CG13766	FBgn0031834	A	C	C	0.0614	10	153	-27.72	3.0979e-07	-15.95	0.00011679	-21.83	4.9281e-07	-11.77	0.0110532
2L	6564174	Ent2	FBgn0263916	A	C	C	0.0614	10	153	-27.72	3.0979e-07	-15.95	0.00011679	-21.83	4.9281e-07	-11.77	0.0110532
2L	6820230	No Gene		G	A	A	0.0606	10	155	-27.66	4.7715e-07	-8.45	0.073678	-18.05	8.8813e-05	-19.21	9.14661e-06
2L	6867029	Nha1	FBgn0031865	G	T	T	0.075	12	148	-21.13	3.6894e-05	-2.03	0.67576	-11.58	0.0078405	-19.1	1.05408e-06
2L	6988840	uif	FBgn0031879	C	T	T	0.0755	12	147	-23.72	7.6859e-06	-13.53	0.0012994	-18.63	1.6778e-05	-10.19	0.0220204
2L	7088040	No Gene		T	C	C	0.1605	26	136	-11.7	0.0018547	-11.64	9.7766e-06	-11.67	5.4634e-05	-0.06096	0.786002
2L	7421301	chm	FBgn0028387	C	CCGCAC	CCGCAC	0.0629	10	149	-19.47	9.2067e-05	-16.6	3.8369e-05	-18.04	7.8264e-06	-2.875	0.434502
2L	7427366	muc	FBgn0283658	G	A	A	0.0625	10	150	-18.65	0.00010785	-16.04	3.2079e-05	-17.35	8.1072e-06	-2.608	0.45007
2L	7569175	RapGAP1	FBgn0264895	A	T	T	0.0875	14	146	-18.15	2.2609e-05	-12.78	0.00037142	-15.47	8.9282e-06	-5.375	0.112299
2L	8169465	Piezo	FBgn0264953	T	C	C	0.1242	20	141	-16.87	7.7548e-06	-9.79	0.00081446	-13.33	9.7389e-06	-7.08	0.0255269
2L	8252778	CG8086	FBgn0032010	G	A	A	0.0828	13	144	-20.88	1.2551e-05	-13.45	0.00045093	-17.17	9.3102e-06	-7.436	0.0598552
2L	8252804	CG8086	FBgn0032010	C	T	T	0.0886	14	144	-19.14	5.0241e-06	-12.7	0.0019519	-15.92	3.6831e-06	-6.441	0.0487986
2L	8338361	CG14274	FBgn0032023	A	G	G	0.087	14	147	-24	1.1598e-07	-8.2	0.028558	-16.1	1.6727e-05	-15.8	1.38638e-05
2L	8903813	CG34398	FBgn0085427	A	T	T	0.0566	9	150	-26.83	7.482e-06	-9.33	0.1085	-18.08	0.0004166	-17.49	0.000158256
2L	9938342	Apf	FBgn0051713	T	C	C	0.0503	8	151	-27.25	8.6296e-06	-13.86	0.0045114	-20.56	3.7843e-05	-13.38	0.00753914
2L	9938342	asRNA:CR45007	FBgn0266359	T	C	C	0.0503	8	151	-27.25	8.6296e-06	-13.86	0.0045114	-20.56	3.7843e-05	-13.38	0.00753914
2L	9939065	CG4619	FBgn0032166	C	T	T	0.0513	8	148	-24.54	1.1674e-05	-16.4	0.0042159	-20.47	8.6717e-06	-8.138	0.0646019
2L	9983292	No Gene		T	C	C	0.0675	11	152	-25.64	6.2026e-07	-12.54	0.0024759	-19.09	5.3382e-06	-13.09	0.00190844
2L	10172495	CG44153	FBgn0265002	G	C	C	0.0629	10	149	-19.13	4.7253e-05	-14.3	0.00022393	-16.72	9.329e-06	-4.828	0.178086
2L	10533614	CG18301	FBgn0032265	G	A	A	0.0662	10	141	-20.06	4.7271e-05	-16.68	2.6659e-05	-18.37	3.0519e-06	-3.384	0.372525
2L	10706619	Lip2	FBgn0024740	T	C	T	0.0854	14	150	-26.12	4.6816e-10	-12.12	0.00028281	-19.12	1.4061e-08	-14	6.69498e-05
2L	11013715	Samuel	FBgn0032330	T	A	A	0.0844	13	141	-20.12	3.53e-06	-7.39	0.01974	-13.75	5.6974e-05	-12.73	0.000425811
2L	11013753	Samuel	FBgn0032330	A	T	T	0.0897	14	142	-19.05	6.1386e-06	-6.58	0.032839	-12.81	0.00011554	-12.47	0.000358438
2L	11239998	ab	FBgn0264442	C	G	G	0.0679	11	151	-24.05	5.8759e-07	-11.24	0.0061045	-17.64	6.6744e-06	-12.82	0.00100056
2L	11240049	ab	FBgn0264442	A	G	A	0.0683	11	150	-23.67	1.1068e-06	-10.05	0.0102	-16.86	1.7346e-05	-13.62	0.00058142
2L	11242873	ab	FBgn0264442	C	CC	CC	0.0539	9	158	-27.12	1.9069e-07	-12.75	0.0047704	-19.93	2.5797e-06	-14.37	0.00066488
2L	11432121	No Gene		C	A	A	0.0938	15	145	-19.21	2.2935e-06	-7.42	0.014135	-13.31	3.4661e-05	-11.79	0.000503086
2L	11509278	Dlg5	FBgn0032363	G	T	T	0.1242	20	141	-14.22	5.5068e-05	0.74	0.90179	-6.74	0.012046	-14.96	2.38187e-07
2L	11509279	Dlg5	FBgn0032363	A	C	C	0.1125	18	142	-15.57	2.7059e-05	0.07	0.77981	-7.75	0.0069671	-15.63	2.49735e-07
2L	11509697	Dlg5	FBgn0032363	A	T	T	0.122	20	144	-13.51	0.00012197	-0.39	0.60719	-6.95	0.0094803	-13.12	6.69829e-06
2L	11510538	Dlg5	FBgn0032363	A	G	G	0.0976	16	148	-20.01	2.0721e-07	-4.96	0.049856	-12.49	3.4932e-05	-15.05	2.92774e-06
2L	11510627	Dlg5	FBgn0032363	A	C	C	0.0813	13	147	-21.2	6.3575e-07	-4.28	0.10446	-12.74	0.00012557	-16.92	1.75147e-06
2L	11510696	Dlg5	FBgn0032363	A	G	G	0.097	16	149	-19.83	2.6831e-07	-4.92	0.051022	-12.38	4.0575e-05	-14.91	3.67023e-06
2L	11511643	Dlg5	FBgn0032363	A	G	G	0.0994	16	145	-18.83	1.2179e-06	-5.7	0.036567	-12.27	5.7292e-05	-13.13	5.07423e-05
2L	11525643	CG31705	FBgn0028490	A	G	G	0.1258	20	139	-15.87	8.8506e-06	-2.04	0.30837	-8.96	0.0013849	-13.83	2.41974e-06
2L	11844986	Pde1c	FBgn0264815	A	G	G	0.0696	11	147	-20.16	3.5357e-05	-2.91	0.47536	-11.53	0.0035503	-17.25	8.87782e-06
2L	11918013	Pde1c	FBgn0264815	T	C	C	0.0859	14	149	-19.26	5.5986e-06	-5.61	0.093399	-12.44	0.00027227	-13.66	6.93999e-05
2L	12102713	Patsas	FBgn0029137	C	G	G	0.0741	12	150	-26.51	6.5786e-09	-11.61	0.0018325	-19.06	2.539e-07	-14.91	7.93125e-05
2L	12110584	Phae1	FBgn0263234	A	T	T	0.0546	9	156	-23.32	8.6669e-06	-10.9	0.0090336	-17.11	4.4621e-05	-12.42	0.00391955
2L	12113078	No Gene		AGAGCGATTTTC	A	A	0.0667	10	140	-22.37	8.4422e-06	-13.63	0.00084649	-18	7.8536e-06	-8.74	0.0326889
2L	12113088	No Gene		A	T	T	0.0685	10	136	-22.41	8.2095e-06	-13.61	0.00084318	-18.01	7.7706e-06	-8.797	0.0316217
2L	12113089	No Gene		T	C	C	0.068	10	137	-22.41	8.0831e-06	-13.59	0.00085722	-18	7.7752e-06	-8.825	0.0310134
2L	12113093	No Gene		A	T	T	0.069	10	135	-22.34	8.7591e-06	-13.57	0.0008794	-17.95	8.3171e-06	-8.773	0.0320136
2L	12113096	No Gene		TTG	A	A	0.069	10	135	-22.3	9.0664e-06	-13.65	0.00081161	-17.98	8.0438e-06	-8.648	0.0345312
2L	12113166	No Gene		C	G	G	0.0617	10	152	-22.26	8.6849e-06	-13.36	0.00092272	-17.81	8.6231e-06	-8.9	0.0299725
2L	12113222	No Gene		A	T	T	0.0617	10	152	-22.26	8.6849e-06	-13.36	0.00092272	-17.81	8.6231e-06	-8.9	0.0299725
2L	12114984	CG17211	FBgn0032414	T	C	C	0.0688	11	149	-24.03	4.8589e-07	-11.72	0.0018982	-17.88	2.9188e-06	-12.31	0.00186326
2L	12115417	CG17211	FBgn0032414	A	T	T	0.0671	11	153	-23.07	1.6573e-06	-11.34	0.0025311	-17.21	7.7624e-06	-11.73	0.00327445
2L	12115950	CG17211	FBgn0032414	GC	T	T	0.061	10	154	-23.57	3.0516e-06	-12.04	0.0024115	-17.8	1.0295e-05	-11.53	0.00578725
2L	12607055	nub	FBgn0085424	A	C	A	0.0926	15	147	-15.83	0.00018427	-0.74	0.74782	-8.28	0.014237	-15.1	8.22116e-06
2L	13064461	No Gene		A	G	G	0.0549	9	155	-26.37	9.893e-07	-8.89	0.038607	-17.63	5.449e-05	-17.48	6.19106e-05
2L	13537297	B4	FBgn0023407	A	G	G	0.0864	14	148	-22.06	1.2142e-07	-3.91	0.17318	-12.99	9.5752e-05	-18.15	9.36141e-08
2L	13604079	kuz	FBgn0259984	T	A	A	0.0556	9	153	-21.54	5.1052e-05	-1.05	0.69085	-11.3	0.0076458	-20.49	1.44408e-06
2L	13745935	lncRNA:CR45913	FBgn0267573	G	C	C	0.0849	14	151	-18.96	1.0509e-05	-1.13	0.81068	-10.04	0.0044322	-17.84	1.44122e-07
2L	13814453	Sos	FBgn0001965	A	G	G	0.0755	12	147	-21.67	3.5052e-06	-4.16	0.33393	-12.92	0.00077844	-17.51	2.32377e-06
2L	13898743	No Gene		T	G	G	0.0779	12	142	-23.26	5.9389e-07	-6.65	0.10125	-14.95	8.8544e-05	-16.61	8.9444e-06
2L	13911911	No Gene		G	A	A	0.0993	14	127	-19.97	3.4273e-06	-5.48	0.070922	-12.72	0.00019131	-14.5	4.06458e-05
2L	14373071	No Gene		A	T	T	0.05	8	152	-22.17	8.9796e-05	-2.2	0.59482	-12.18	0.008066	-19.97	9.44236e-06
2L	14375493	No Gene		T	A	A	0.1076	17	141	-11.59	0.0025416	4.12	0.37064	-3.74	0.16819	-15.7	5.80436e-07
2L	14376934	No Gene		T	C	C	0.0859	14	149	-16.25	0.00016386	1.18	0.71651	-7.53	0.029283	-17.42	3.67307e-07
2L	14694008	No Gene		T	C	C	0.051	8	149	-24.96	1.044e-05	-2.36	0.64694	-13.66	0.0031313	-22.6	4.575e-07
2L	14907095	No Gene		T	C	C	0.1456	23	135	-7.6	0.029255	-12.72	2.9074e-06	-10.16	0.00027334	5.118	0.0773711
2L	15158472	No Gene		A	AGTGCAACAAA	AGTGCAACAAA	0.0549	9	155	-17.79	0.00092987	1.94	0.66924	-7.92	0.068283	-19.73	3.12723e-06
2L	15216112	CG43230	FBgn0262875	C	A	A	0.0602	10	156	-19.33	0.00012088	0.74	0.94672	-9.29	0.019938	-20.07	5.32255e-07
2L	15216398	No Gene		T	G	G	0.0606	10	155	-19.37	0.00011731	0.73	0.94762	-9.32	0.019661	-20.1	5.13824e-07
2L	15216711	No Gene		C	T	T	0.0839	13	142	-15.81	0.00027091	-15.66	7.4075e-06	-15.73	5.6184e-06	-0.152	0.888355
2L	15463757	No Gene		C	T	T	0.0625	10	150	-13.35	0.0085033	-17.19	5.598e-06	-15.27	0.00013068	3.84	0.344803
2L	15486324	No Gene		G	GG	GG	0.1503	23	130	-2.81	0.43242	-12.55	4.5121e-06	-7.68	0.0074519	9.744	0.000629653
2L	15524419	No Gene		G	A	A	0.0808	13	148	-14.4	0.00085311	-15.96	6.1566e-06	-15.18	1.1496e-05	1.561	0.739562
2L	15737827	CycE	FBgn0010382	G	A	A	0.05	8	152	-20.44	0.00022302	0.79	0.89982	-9.83	0.025612	-21.24	1.66846e-06
2L	15762096	Gli	FBgn0001987	C	T	T	0.0732	12	152	-11.05	0.014347	-16.05	3.2803e-06	-13.55	0.00015527	5.001	0.193828
2L	15779369	No Gene		T	A	A	0.075	12	148	-8.66	0.071747	-17.26	1.1011e-06	-12.96	0.00056168	8.599	0.0199236
2L	17069937	No Gene		G	C	C	0.0617	10	152	-24.71	4.9334e-07	-11.69	0.0035351	-18.2	3.8677e-06	-13.02	0.00132723
2L	17070034	No Gene		C	G	G	0.0606	10	155	-24.75	4.573e-07	-11.69	0.0035095	-18.22	3.6761e-06	-13.06	0.00126419
2L	18064077	rdo	FBgn0243486	A	G	G	0.0556	9	153	-6.75	0.20104	-19.68	4.8924e-06	-13.22	0.0022478	12.92	0.00327061
2L	18428193	No Gene		TCAATTAGAATCCGT	T	T	0.0516	8	147	-7.87	0.11966	-21.58	1.2874e-07	-14.72	0.00045256	13.72	0.0029034
2L	18947274	No Gene		A	G	G	0.0552	9	154	-26.73	5.0386e-07	-9.27	0.0364	-18	3.2942e-05	-17.46	4.73674e-05
2L	19442546	CG10237	FBgn0032783	T	TAGCCATTC	TAGCCATTC	0.0743	11	137	-20.91	2.473e-05	-3.5	0.63307	-12.2	0.0038065	-17.41	5.21476e-06
2L	19442546	RanGAP	FBgn0003346	T	TAGCCATTC	TAGCCATTC	0.0743	11	137	-20.91	2.473e-05	-3.5	0.63307	-12.2	0.0038065	-17.41	5.21476e-06
2L	19469264	lncRNA:CR45722	FBgn0267286	TTCAT	C	C	0.0705	11	145	-19.47	5.872e-05	-2.22	0.61004	-10.85	0.006119	-17.25	6.62083e-06
2L	19607442	CG46244	FBgn0267964	C	A	A	0.0577	9	147	-27.39	2.2666e-07	-7.2	0.093864	-17.29	6.0295e-05	-20.19	2.0185e-06
2L	19607442	Lar	FBgn0000464	C	A	A	0.0577	9	147	-27.39	2.2666e-07	-7.2	0.093864	-17.29	6.0295e-05	-20.19	2.0185e-06
2L	19607446	CG46244	FBgn0267964	A	AA	AA	0.0577	9	147	-23.82	5.214e-06	-4.83	0.2438	-14.32	0.00069426	-18.99	5.86426e-06
2L	19607446	Lar	FBgn0000464	A	AA	AA	0.0577	9	147	-23.82	5.214e-06	-4.83	0.2438	-14.32	0.00069426	-18.99	5.86426e-06
2L	20284179	No Gene		A	T	T	0.05	8	152	-24.34	7.473e-06	-10.16	0.019681	-17.25	8.4943e-05	-14.18	0.00130727
2L	21943833	No Gene		C	G	G	0.0875	14	146	-12.9	0.0025483	2.59	0.46035	-5.16	0.127	-15.48	5.52198e-06
2L	21954740	No Gene		T	G	G	0.0864	14	148	-14.51	0.00083425	0.83	0.74005	-6.84	0.054008	-15.34	7.26329e-06
2L	22027137	No Gene		CTC	C	C	0.0566	9	150	-18.8	0.00037566	-0.11	0.94466	-9.45	0.027921	-18.69	7.88735e-06
2L	22082738	No Gene		C	A	A	0.0506	8	150	-8.22	0.1433	-22.08	5.1986e-07	-15.15	0.00083784	13.86	0.0027287
2R	5708396	ap	FBgn0267978	A	G	G	0.0696	11	147	-15.07	0.0016695	2.4	0.62106	-6.34	0.089943	-17.46	5.11187e-06
2R	5728759	No Gene		T	C	C	0.0617	10	152	-20.68	9.0911e-05	-1.84	0.78823	-11.26	0.011231	-18.84	4.62313e-06
2R	5782660	ZnT41F	FBgn0025693	C	A	A	0.0625	10	150	-18.8	0.0002111	-22.01	2.2675e-08	-20.4	3.0107e-07	3.209	0.436279
2R	6512031	jing	FBgn0086655	C	T	T	0.0552	9	154	-12.36	0.028128	-20.2	1.6325e-06	-16.28	0.00021675	7.838	0.0609356
2R	6714934	CG45092	FBgn0266525	G	C	G	0.0741	12	150	-21.16	4.82e-06	-2.86	0.43803	-12.01	0.0014747	-18.3	6.28538e-07
2R	6714934	chk	FBgn0033095	G	C	G	0.0741	12	150	-21.16	4.82e-06	-2.86	0.43803	-12.01	0.0014747	-18.3	6.28538e-07
2R	6715050	CG45092	FBgn0266525	C	CA	C	0.0741	12	150	-21.15	4.9064e-06	-2.82	0.44663	-11.98	0.0015226	-18.33	5.9994e-07
2R	6715050	chk	FBgn0033095	C	CA	C	0.0741	12	150	-21.15	4.9064e-06	-2.82	0.44663	-11.98	0.0015226	-18.33	5.9994e-07
2R	6715073	CG45092	FBgn0266525	C	A	C	0.0683	11	150	-24.22	5.2577e-07	-3.98	0.38146	-14.1	0.00041561	-20.24	1.07601e-07
2R	6715073	chk	FBgn0033095	C	A	C	0.0683	11	150	-24.22	5.2577e-07	-3.98	0.38146	-14.1	0.00041561	-20.24	1.07601e-07
2R	8055039	CG12769	FBgn0033252	A	G	G	0.0556	9	153	-23.82	7.354e-06	-4.08	0.36321	-13.95	0.0012722	-19.74	3.08316e-06
2R	8122013	Asap	FBgn0050372	A	T	T	0.0559	9	152	-24.88	3.2985e-06	-11.09	0.0060541	-17.98	2.6985e-05	-13.79	0.00181042
2R	8138205	Lpin	FBgn0263593	A	C	C	0.0915	15	149	-18.96	9.4974e-06	-7.8	0.022182	-13.38	0.000121	-11.16	0.00129409
2R	8187649	LRP1	FBgn0053087	C	T	T	0.0861	13	138	-20.2	8.6784e-06	-14.75	4.0491e-05	-17.47	1.3123e-06	-5.448	0.153485
2R	8193264	LRP1	FBgn0053087	G	A	A	0.0602	10	156	-23.26	3.7176e-06	-13.06	0.00231	-18.16	8.5053e-06	-10.2	0.0119653
2R	8193856	LRP1	FBgn0053087	G	A	A	0.0857	12	128	-26.77	5.6309e-09	-12.53	0.0011345	-19.65	1.4227e-07	-14.24	0.000161733
2R	8193857	LRP1	FBgn0053087	G	T	T	0.0909	13	130	-25.16	1.1746e-08	-11.96	0.0011272	-18.56	2.1078e-07	-13.2	0.000273085
2R	8288518	No Gene		T	G	G	0.0542	9	157	-19.88	0.00015623	1.57	0.97583	-9.15	0.02354	-21.44	4.10938e-07
2R	8814565	sns	FBgn0024189	A	G	G	0.0503	8	151	-23.53	2.4522e-05	-17.75	9.5781e-05	-20.64	3.6061e-06	-5.783	0.199654
2R	8819976	sns	FBgn0024189	T	G	G	0.0621	10	151	-20.89	2.5502e-05	-15.52	0.00011594	-18.21	4.2318e-06	-5.363	0.179586
2R	9467740	Camta	FBgn0259234	G	T	T	0.1456	23	135	-15.81	5.2908e-06	-6.92	0.019201	-11.36	5.512e-05	-8.882	0.00165594
2R	9467774	Camta	FBgn0259234	G	A	A	0.1465	23	134	-16.07	3.5802e-06	-7.4	0.01151	-11.74	2.9526e-05	-8.663	0.00219351
2R	9838632	Lsm11	FBgn0033450	A	T	T	0.0614	10	153	-21.15	2.1751e-05	-16.35	7.2398e-05	-18.75	2.6768e-06	-4.798	0.225072
2R	9979375	asRNA:CR43948	FBgn0264599	T	C	C	0.0556	9	153	-23.33	6.3654e-06	-4.98	0.1926	-14.16	0.00060313	-18.35	1.19987e-05
2R	9979375	eve	FBgn0000606	T	C	C	0.0556	9	153	-23.33	6.3654e-06	-4.98	0.1926	-14.16	0.00060313	-18.35	1.19987e-05
2R	10852644	CG30015	FBgn0050015	T	G	G	0.1812	29	131	-7.5	0.021152	-11.74	7.9577e-06	-9.62	0.00023045	4.241	0.112656
2R	10852662	CG30015	FBgn0050015	C	T	T	0.1688	27	133	-7.72	0.015675	-11.69	8.5762e-06	-9.71	0.00017549	3.965	0.164676
2R	10852671	CG30015	FBgn0050015	C	T	T	0.1688	27	133	-8.58	0.0086547	-12.23	3.4288e-06	-10.41	7.2371e-05	3.655	0.192055
2R	11513900	No Gene		C	T	T	0.0843	14	152	-21.74	4.9444e-07	-11.4	0.00061244	-16.57	1.515e-06	-10.35	0.00429732
2R	11568111	No Gene		C	T	T	0.1111	18	144	-11.48	0.0045898	2.72	0.23666	-4.38	0.22699	-14.2	3.53308e-06
2R	11984131	RnrS	FBgn0011704	A	C	C	0.0732	12	152	-11.28	0.012636	-16.43	4.1135e-06	-13.86	0.00012722	5.142	0.185531
2R	12560995	fra	FBgn0011592	G	A	A	0.1595	26	137	-13.27	0.00020233	-12.26	4.4893e-06	-12.77	5.3465e-06	-1.014	0.856274
2R	12561052	fra	FBgn0011592	A	G	G	0.128	21	143	-9.44	0.023404	-13.15	7.1278e-06	-11.3	0.00035402	3.71	0.141229
2R	12912172	No Gene		A	T	T	0.0823	13	145	-21.25	2.3287e-06	-9.81	0.013498	-15.53	2.618e-05	-11.43	0.0014462
2R	12965365	No Gene		G	A	A	0.1062	17	143	-19.83	4.3743e-06	-11.72	0.00086712	-15.78	7.3141e-06	-8.105	0.0232345
2R	13044708	CG13323	FBgn0033788	C	T	T	0.0539	9	158	-30.98	3.9261e-08	-4.22	0.48568	-17.6	0.00028633	-26.76	5.11822e-10
2R	13127026	No Gene		C	T	T	0.0602	10	156	-27.58	6.6429e-07	-7.65	0.13258	-17.61	0.00019434	-19.93	3.50686e-06
2R	13127858	No Gene		A	G	G	0.0542	9	157	-28.61	1.135e-06	-8.32	0.13052	-18.47	0.00023896	-20.29	7.86953e-06
2R	13127993	CG3955	FBgn0033793	A	C	C	0.0539	9	158	-28.68	1.047e-06	-8.4	0.12623	-18.54	0.00022217	-20.28	7.84623e-06
2R	13128207	CG3955	FBgn0033793	C	G	G	0.1173	19	143	-15.19	0.00026835	-0.19	0.76795	-7.69	0.039232	-15	1.32601e-06
2R	13128318	CG3955	FBgn0033793	T	C	C	0.0542	9	157	-28.65	1.0921e-06	-8.34	0.12958	-18.49	0.00023278	-20.3	7.70776e-06
2R	13145475	Ack-like	FBgn0263998	C	G	G	0.1139	18	140	-12.88	0.00081986	1.54	0.76304	-5.67	0.05898	-14.42	2.71511e-06
2R	13153999	TppII	FBgn0020370	A	G	G	0.0633	10	148	-27.54	4.1814e-07	-9.46	0.059236	-18.5	5.6765e-05	-18.08	2.29549e-05
2R	13465011	arr	FBgn0000119	T	G	G	0.0546	9	156	-27.04	2.8689e-06	-15.79	0.0004713	-21.41	4.6751e-06	-11.25	0.0194594
2R	13521699	Vmat	FBgn0260964	G	A	A	0.0688	11	149	-22.68	3.5097e-06	-11.48	0.0026449	-17.08	1.2597e-05	-11.2	0.00550977
2R	14048957	mam	FBgn0002643	A	G	G	0.0602	10	156	-23.03	5.9706e-05	-3.33	0.70718	-13.18	0.0093055	-19.7	4.37172e-06
2R	14048960	mam	FBgn0002643	T	TCT	TCT	0.0606	10	155	-23.34	4.5708e-05	-3.61	0.65756	-13.47	0.0075276	-19.72	4.26995e-06
2R	14372191	Obp50b	FBgn0050073	T	C	C	0.0549	9	155	-2.67	0.55845	-18	5.9783e-06	-10.33	0.011401	15.32	0.000354684
2R	14372191	Obp50c	FBgn0050072	T	C	C	0.0549	9	155	-2.67	0.55845	-18	5.9783e-06	-10.33	0.011401	15.32	0.000354684
2R	14431167	phyl	FBgn0013725	ACCCAAATGACTGG	A	A	0.0723	12	154	-26.64	3.8536e-08	-8.24	0.036658	-17.44	1.3723e-05	-18.4	2.11277e-06
2R	14807624	No Gene		A	G	G	0.0803	13	149	-21.6	1.6333e-05	-1.9	0.96393	-11.75	0.0093679	-19.7	1.02212e-07
2R	15715692	No Gene		A	T	T	0.0542	9	157	-29.52	1.2989e-07	-14.26	0.00070179	-21.89	1.0966e-06	-15.25	0.00114554
2R	16468520	CheB53b	FBgn0261293	C	T	T	0.4323	67	88	-8.08	0.0020936	-8.41	9.099e-06	-8.25	5.2626e-05	0.3373	0.772433
2R	16516171	Sema2a	FBgn0011260	G	C	C	0.0602	10	156	-25.23	5.4657e-06	-10.06	0.041414	-17.64	0.00014683	-15.17	0.000543011
2R	16516211	Sema2a	FBgn0011260	T	C	C	0.0606	10	155	-25.34	6.04e-06	-11.99	0.013586	-18.67	6.1278e-05	-13.35	0.00290848
2R	16516286	Sema2a	FBgn0011260	C	T	T	0.0602	10	156	-24.69	9.6668e-06	-11.57	0.015706	-18.13	9.0034e-05	-13.12	0.00333037
2R	17369622	mbl	FBgn0265487	A	G	G	0.05	8	152	-18.24	0.00060113	1.55	0.90566	-8.35	0.035494	-19.79	7.97942e-06
2R	17455436	CG10764	FBgn0034221	G	A	G	0.2484	40	121	-14.03	1.9735e-06	-8.93	9.0208e-05	-11.48	1.1875e-06	-5.102	0.040755
2R	17455857	robls54B	FBgn0263233	G	T	T	0.1411	23	140	-18.08	6.1085e-07	-8.89	0.0017952	-13.48	4.3568e-06	-9.186	0.0021707
2R	17908326	Elk	FBgn0011589	T	C	T	0.1636	27	138	-14.76	8.1192e-06	-4.93	0.048674	-9.85	0.00022573	-9.831	0.000272146
2R	18003016	dpr13	FBgn0034286	A	C	C	0.0546	9	156	-25.09	3.2561e-06	-18.45	2.4118e-05	-21.77	4.7225e-07	-6.648	0.137098
2R	18614289	mRpS28	FBgn0034361	A	G	G	0.0556	9	153	-23.88	4.1223e-05	-18.46	2.1088e-05	-21.17	4.1657e-06	-5.42	0.32727
2R	19033221	No Gene		G	C	C	0.0606	10	155	-25.71	4.0122e-06	-6.69	0.2117	-16.2	0.00065999	-19.02	9.85931e-06
2R	19165926	CG10737	FBgn0034420	T	C	C	0.4062	65	95	-6.75	0.009057	-9.04	5.2992e-06	-7.89	0.00011114	2.294	0.247938
2R	19284641	AANATL5	FBgn0034426	A	G	G	0.0614	10	153	-24.03	4.9146e-05	-1.12	0.75256	-12.57	0.024501	-22.91	7.55163e-08
2R	19284648	AANATL5	FBgn0034426	A	G	G	0.0614	10	153	-24.03	4.8943e-05	-1.2	0.76699	-12.61	0.023828	-22.83	8.50414e-08
2R	19286731	No Gene		T	A	A	0.0886	14	144	-19.26	9.3069e-05	-2.7	0.72839	-10.98	0.0117	-16.56	6.89273e-06
2R	20186145	No Gene		C	T	T	0.0539	9	158	-26.94	2.7393e-06	-10.06	0.035059	-18.5	9.9127e-05	-16.88	0.000230496
2R	22003350	CG34370	FBgn0085399	C	T	T	0.0679	11	151	-24.45	4.0001e-06	-11.93	0.0097307	-18.19	3.699e-05	-12.53	0.00319114
2R	22154945	a	FBgn0000008	A	T	T	0.0732	12	152	-0.8	0.81805	-17.58	8.0625e-07	-9.19	0.01227	16.78	6.80262e-06
2R	22155031	a	FBgn0000008	A	C	C	0.0788	13	152	-8.2	0.070389	-18.39	5.3403e-08	-13.29	0.0001911	10.18	0.0047664
2R	22155134	a	FBgn0000008	T	C	C	0.0849	14	151	-6.85	0.11503	-17.1	2.0409e-07	-11.98	0.00050778	10.25	0.00342864
2R	22155153	a	FBgn0000008	T	TT	TT	0.0864	14	148	-6.9	0.11329	-17.27	1.6194e-07	-12.09	0.00046143	10.37	0.00308365
2R	22156382	a	FBgn0000008	T	C	C	0.0549	9	155	-1.9	0.69849	-18.77	5.3619e-06	-10.33	0.015175	16.87	8.45272e-05
2R	22157921	a	FBgn0000008	G	C	C	0.0732	12	152	-6.11	0.22947	-17.62	1.2116e-06	-11.86	0.002147	11.51	0.00175368
2R	22158172	a	FBgn0000008	A	G	G	0.0671	11	153	-11.16	0.027051	-19.52	6.6898e-08	-15.34	8.3064e-05	8.36	0.0272878
2R	22159304	a	FBgn0000008	T	A	A	0.0556	9	153	-9.39	0.093685	-19.05	6.1094e-06	-14.22	0.0012194	9.663	0.0238826
2R	22478287	No Gene		C	T	T	0.0964	16	150	-21.94	3.6729e-07	-7.99	0.024321	-14.96	2.6732e-05	-13.95	5.77761e-05
2R	22552601	px	FBgn0003175	A	T	A	0.0818	13	146	-19.5	6.9391e-06	-3.85	0.22143	-11.68	0.00068498	-15.66	1.01381e-05
2R	22552605	px	FBgn0003175	A	T	A	0.0839	13	142	-19.25	9.2999e-06	-3.59	0.24079	-11.42	0.00088146	-15.67	1.03289e-05
2R	22924682	Nup214	FBgn0010660	T	C	C	0.0617	10	152	-21.27	2.8642e-05	-3.11	0.62113	-12.19	0.004006	-18.16	5.26939e-06
2R	22981510	No Gene		T	C	C	0.0542	9	157	-24.45	4.8786e-06	-11.03	0.015844	-17.74	4.5787e-05	-13.42	0.00190815
2R	23396735	No Gene		C	G	G	0.1212	20	145	-17.11	2.9589e-06	-3.76	0.19931	-10.43	0.0004439	-13.35	5.60115e-06
2R	23396787	CG3520	FBgn0034859	T	A	A	0.1166	19	144	-17.51	2.8429e-06	-4.01	0.18098	-10.76	0.00038891	-13.5	7.12532e-06
2R	23537366	bw	FBgn0000241	A	G	G	0.0854	14	150	-13.59	0.0012929	1.72	0.82022	-5.93	0.063317	-15.31	8.81499e-06
2R	23619800	No Gene		A	C	C	0.061	10	154	-20.03	5.5882e-05	-18.38	5.2669e-06	-19.21	1.1817e-06	-1.645	0.668866
2R	23621801	No Gene		A	G	G	0.0542	9	157	-21.89	2.9237e-05	-19.42	7.1919e-06	-20.66	8.5733e-07	-2.464	0.521352
2R	23697071	CG30183	FBgn0050183	C	T	C	0.3439	54	103	-3.55	0.1949	-8.92	5.1211e-06	-6.23	0.0030806	5.371	0.00915232
2R	24015950	CG4324	FBgn0034956	C	G	G	0.061	10	154	-22.1	9.2912e-06	-4.43	0.21678	-13.26	0.00086386	-17.67	1.16444e-05
2R	24019078	CG3121	FBgn0034957	A	T	T	0.0788	13	152	-16.08	0.00028163	-0.15	0.76964	-8.12	0.018976	-15.93	7.78316e-06
3L	1187708	No Gene		C	GTACTAGCAG	GTACTAGCAG	0.0556	9	153	-24.6	3.7883e-06	-8.51	0.051161	-16.56	0.0001214	-16.1	0.000185435
3L	1193793	No Gene		A	T	T	0.0599	10	157	-24.98	4.5947e-07	-9.11	0.029352	-17.04	2.1988e-05	-15.87	8.05969e-05
3L	1199490	No Gene		A	G	G	0.0552	9	154	-27.07	2.6233e-07	-13.25	0.0027241	-20.16	2.1647e-06	-13.82	0.00130381
3L	1199584	No Gene		T	G	G	0.0599	10	157	-27.04	4.8239e-08	-10.91	0.0077795	-18.97	2.2367e-06	-16.14	7.04783e-05
3L	1199633	No Gene		A	C	C	0.0602	10	156	-27.11	4.3817e-08	-10.97	0.0072107	-19.04	2.0069e-06	-16.14	7.02728e-05
3L	1199700	No Gene		GTGTGA	G	G	0.0719	12	155	-22.19	1.1766e-06	-8.46	0.020762	-15.32	2.9919e-05	-13.74	0.000241802
3L	1199711	No Gene		T	A	A	0.103	17	148	-19.28	6.3882e-07	-6.11	0.05316	-12.7	5.0404e-05	-13.17	2.87171e-05
3L	1199715	No Gene		T	G	G	0.0606	10	155	-23.75	1.9401e-06	-8.15	0.037441	-15.95	6.7446e-05	-15.6	0.000133154
3L	1202001	CG32335	FBgn0063667	G	A	A	0.0559	9	152	-24	5.5503e-06	-9.78	0.028547	-16.89	8.1142e-05	-14.22	0.000865327
3L	1202001	mwh	FBgn0264272	G	A	A	0.0559	9	152	-24	5.5503e-06	-9.78	0.028547	-16.89	8.1142e-05	-14.22	0.000865327
3L	1202142	CG32335	FBgn0063667	A	G	G	0.0602	10	156	-22.69	6.5946e-06	-8.72	0.043876	-15.7	0.00012836	-13.97	0.000553116
3L	1202142	mwh	FBgn0264272	A	G	G	0.0602	10	156	-22.69	6.5946e-06	-8.72	0.043876	-15.7	0.00012836	-13.97	0.000553116
3L	1453417	Ptp61F	FBgn0267487	A	G	G	0.3986	55	83	-11.38	1.8265e-05	-8.2	4.6325e-05	-9.79	3.3403e-06	-3.182	0.148999
3L	1965475	SCOT	FBgn0035298	G	A	A	0.0621	10	151	-13.8	0.0064214	-19	1.3168e-06	-16.4	4.826e-05	5.199	0.219628
3L	2040738	sls	FBgn0086906	A	AAGTGTGAATCTA	AAGTGTGAATCTA	0.0854	14	150	-6.66	0.07656	-17.02	6.3051e-07	-11.84	0.00021487	10.36	0.0046169
3L	2040786	sls	FBgn0086906	A	T	T	0.0964	16	150	-4.11	0.24257	-13.64	4.4416e-06	-8.87	0.0031077	9.533	0.00419623
3L	2343982	MsR1	FBgn0035331	A	G	G	0.0803	13	149	-23.49	1.644e-06	-10.89	0.0057349	-17.19	2.4053e-05	-12.6	0.00128217
3L	3246531	No Gene		A	AA	AA	0.079	12	140	-22.53	8.4199e-06	-5.4	0.2423	-13.97	0.0010595	-17.12	1.31171e-05
3L	4027517	Gr64a	FBgn0045479	C	T	T	0.0599	10	157	-24.74	8.0371e-06	-9.43	0.045158	-17.08	0.00021523	-15.31	0.000490342
3L	4037959	CG11593	FBgn0035488	A	T	T	0.0552	9	154	-25.41	1.7623e-05	-4.02	0.74665	-14.71	0.0053878	-21.39	1.22315e-06
3L	4295278	dyl	FBgn0066365	A	G	G	0.0788	13	152	-17.12	0.0009488	-0.04	0.67874	-8.58	0.073178	-17.08	6.06836e-06
3L	5502082	No Gene		C	T	T	0.0667	11	154	-25.07	4.0907e-06	-6.03	0.37982	-15.55	0.0012463	-19.04	3.26878e-06
3L	5502086	No Gene		G	T	T	0.0614	10	153	-27.88	8.4419e-07	-8.02	0.18808	-17.95	0.00028152	-19.87	4.22416e-06
3L	5546849	frm	FBgn0035612	T	C	C	0.0808	13	148	-17.06	0.00062041	0.52	0.65852	-8.27	0.060472	-17.58	2.60938e-06
3L	5620669	No Gene		T	C	C	0.1366	22	139	-17.12	9.9803e-06	-8.17	0.0084076	-12.65	6.8818e-05	-8.946	0.00434992
3L	6131331	Cpr65Au	FBgn0042119	G	C	C	0.0671	11	153	-20.91	1.6506e-05	-3.63	0.44598	-12.27	0.002011	-17.28	7.75187e-06
3L	6758950	CG32392	FBgn0052392	A	G	A	0.0539	9	158	-28.05	1.6131e-06	-9.9	0.077291	-18.97	0.00013931	-18.16	6.29453e-05
3L	6758979	CG32392	FBgn0052392	T	C	T	0.0602	10	156	-25.46	4.9856e-06	-9.12	0.085615	-17.29	0.00026371	-16.34	0.000159984
3L	6763521	No Gene		T	C	T	0.0546	9	156	-26.68	7.6598e-06	-9.72	0.092422	-18.2	0.00036155	-16.96	0.000223638
3L	7515157	CG7546	FBgn0035793	A	G	G	0.079	12	140	-21	8.8764e-06	-2.68	0.48736	-11.84	0.0021884	-18.31	9.52603e-07
3L	7519786	ltl	FBgn0268063	C	T	T	0.0964	16	150	-17.9	6.9826e-05	-1.51	0.80778	-9.71	0.012336	-16.39	1.55961e-06
3L	7520134	ltl	FBgn0268063	T	C	C	0.0849	14	151	-18.97	8.307e-05	-1.42	0.90131	-10.19	0.015441	-17.55	1.25625e-06
3L	7520139	ltl	FBgn0268063	TTAGATGGTTGGTTGTT	T	T	0.0843	14	152	-18.95	8.4199e-05	-1.42	0.89958	-10.19	0.015474	-17.53	1.29625e-06
3L	7520288	ltl	FBgn0268063	C	T	T	0.0909	15	150	-17.61	0.00017518	-1.42	0.85123	-9.51	0.019404	-16.18	4.74967e-06
3L	7522591	ltl	FBgn0268063	T	G	G	0.0732	12	152	-17.27	0.00024042	-0.69	0.80533	-8.98	0.017464	-16.58	9.01718e-06
3L	7530387	lqf	FBgn0028582	A	G	G	0.061	10	154	-21.43	0.00020237	-2.23	0.8347	-11.83	0.02001	-19.21	7.81494e-06
3L	7536664	lqf	FBgn0028582	G	A	A	0.0675	11	152	-24.98	1.5364e-06	-4.94	0.2972	-14.96	0.00067069	-20.04	6.13337e-07
3L	7537296	lqf	FBgn0028582	A	G	G	0.0849	14	151	-19.99	2.2617e-05	-3.63	0.40472	-11.81	0.0031085	-16.36	6.70796e-06
3L	7545820	No Gene		A	T	T	0.0542	9	157	-25.27	1.9472e-05	-2.19	0.881	-13.73	0.008435	-23.09	1.75e-07
3L	7553057	No Gene		C	G	G	0.0542	9	157	-21.75	0.00037733	-0.86	0.68327	-11.31	0.047994	-20.89	2.47422e-06
3L	7553058	No Gene		T	A	A	0.0606	10	155	-20.57	0.00039104	-1.21	0.80212	-10.89	0.041351	-19.36	4.80338e-06
3L	7554186	No Gene		T	G	G	0.0602	10	156	-22.94	5.4623e-05	-2.83	0.83534	-12.88	0.010867	-20.11	1.94522e-06
3L	7554488	No Gene		T	C	C	0.0659	11	156	-20.31	0.00023257	-2.12	0.90403	-11.21	0.02261	-18.19	8.66728e-06
3L	7555599	No Gene		A	C	C	0.0736	12	151	-20.03	0.00011679	-2.63	0.77334	-11.33	0.013056	-17.41	8.021e-06
3L	7663105	Ank2	FBgn0261788	T	C	C	0.0943	15	144	-18.73	7.5567e-05	-2.87	0.62666	-10.8	0.0089306	-15.85	8.97647e-06
3L	7663105	CG32373	FBgn0052373	T	C	C	0.0943	15	144	-18.73	7.5567e-05	-2.87	0.62666	-10.8	0.0089306	-15.85	8.97647e-06
3L	7663105	CG44195	FBgn0265084	T	C	C	0.0943	15	144	-18.73	7.5567e-05	-2.87	0.62666	-10.8	0.0089306	-15.85	8.97647e-06
3L	7831839	Pdp1	FBgn0016694	A	G	G	0.0542	9	157	-26.97	4.0442e-06	-13.7	0.0070554	-20.33	2.9146e-05	-13.27	0.00469516
3L	7902484	pbl	FBgn0003041	A	C	C	0.109	17	139	-20.22	1.9119e-06	-6.35	0.19823	-13.28	0.00024288	-13.87	2.72872e-05
3L	7958506	No Gene		C	G	G	0.0909	15	150	-20.52	7.2266e-06	-11.76	0.0012584	-16.14	1.4466e-05	-8.768	0.0200791
3L	9006613	Doc3	FBgn0035954	A	G	G	0.0606	10	155	-25.71	2.2391e-06	-9.65	0.035198	-17.68	8.4987e-05	-16.07	0.000214637
3L	9088205	teq	FBgn0023479	G	C	C	0.2534	37	109	-11.76	0.00015991	-9.95	6.581e-06	-10.86	6.9088e-06	-1.818	0.599561
3L	9338286	PGRP-LA	FBgn0035975	A	G	G	0.0659	11	156	-13.93	0.0049432	-17.06	9.9417e-06	-15.49	8.727e-05	3.131	0.428905
3L	10148376	dpr10	FBgn0052057	T	G	G	0.0958	16	151	-22.11	2.6615e-07	-9.08	0.0094206	-15.59	9.7685e-06	-13.03	0.000179757
3L	10149554	dpr10	FBgn0052057	A	C	C	0.1411	23	140	-14.49	0.00013219	-1.24	0.74761	-7.87	0.014005	-13.25	5.53565e-06
3L	10327729	lncRNA:CR46006	FBgn0267668	T	G	G	0.0621	9	136	-26.42	7.2731e-06	-7.94	0.12509	-17.18	0.00053648	-18.48	5.85652e-05
3L	10978824	No Gene		T	C	C	0.1139	18	140	-18.45	9.4359e-06	-7.14	0.028177	-12.79	0.00016857	-11.31	0.000757945
3L	10993773	klu	FBgn0013469	A	G	G	0.0736	12	151	-5.23	0.23849	-16.06	5.2362e-06	-10.65	0.0033131	10.83	0.00421796
3L	11235366	Ir68a	FBgn0036150	T	C	C	0.0745	12	149	-23.38	3.5824e-06	-9.57	0.016462	-16.48	6.6989e-05	-13.8	0.000698899
3L	11375516	No Gene		T	A	A	0.311	51	113	-8.77	0.0016721	-9.78	6.6255e-06	-9.28	2.6728e-05	1.012	0.571948
3L	11754281	CG6024	FBgn0036202	G	GGACACAG	GGACACAG	0.0552	9	154	-14.06	0.0067518	-18.26	3.4428e-06	-16.16	8.3309e-05	4.195	0.338834
3L	11850587	No Gene		TC	T	T	0.1062	17	143	-21.95	2.0596e-08	-10.19	0.00076054	-16.07	2.9108e-07	-11.76	0.000311747
3L	12092424	No Gene		G	A	A	0.0503	8	151	-31.14	5.7282e-07	-10	0.059821	-20.57	9.0051e-05	-21.14	1.49414e-05
3L	12096332	No Gene		C	A	A	0.0645	10	145	-25.05	4.9365e-06	-17.25	2.7941e-05	-21.15	1.1803e-06	-7.807	0.110278
3L	12097860	No Gene		T	C	C	0.0542	9	157	-30.36	5.1032e-08	-18.89	9.332e-06	-24.62	3.0744e-08	-11.47	0.0174876
3L	12098824	No Gene		T	G	G	0.0667	11	154	-22.29	1.9074e-05	-14.76	0.00014016	-18.53	7.4727e-06	-7.527	0.100102
3L	12099142	No Gene		T	C	C	0.1418	20	121	-16.75	2.0671e-05	-12.35	5.9804e-05	-14.55	3.7269e-06	-4.404	0.196983
3L	12099145	No Gene		T	C	C	0.242	38	119	-9.31	0.0015237	-9.26	7.289e-06	-9.28	4.2688e-05	-0.04237	0.916224
3L	12099791	No Gene		TTTAAGAACAGAAATAT	T	T	0.0854	14	150	-20.46	8.4944e-06	-12.35	0.00028762	-16.41	7.2663e-06	-8.11	0.0393632
3L	12099810	No Gene		T	C	C	0.0854	14	150	-20.58	7.3098e-06	-12.4	0.00030082	-16.49	6.4105e-06	-8.175	0.0373697
3L	12099853	No Gene		TTT	T	T	0.0843	14	152	-20.46	8.3118e-06	-12.3	0.00034716	-16.38	7.5393e-06	-8.163	0.0375747
3L	12099859	No Gene		C	A	A	0.0736	12	151	-22.33	6.498e-06	-13.5	0.00031558	-17.92	5.8449e-06	-8.824	0.0369949
3L	12115539	No Gene		A	G	G	0.0904	15	151	-20.25	5.3367e-06	-6.94	0.04468	-13.59	0.00018571	-13.31	0.000191927
3L	12118086	No Gene		A	C	C	0.0774	12	143	-23.25	2.0087e-06	-6.81	0.07716	-15.03	0.00018414	-16.45	2.55199e-05
3L	12119915	No Gene		C	T	T	0.0559	9	152	-26.43	5.8087e-06	-7.92	0.10737	-17.18	0.00043107	-18.52	4.97037e-05
3L	12147669	Nrx-IV	FBgn0013997	A	C	C	0.1024	17	149	-14.69	0.00067924	-0.18	0.91522	-7.43	0.046273	-14.52	9.60477e-06
3L	12147721	Nrx-IV	FBgn0013997	T	C	C	0.1341	22	142	-12.4	0.0010446	0.7	0.7853	-5.85	0.065939	-13.1	6.94401e-06
3L	12212723	app	FBgn0260941	T	G	G	0.1049	17	145	-18.55	9.9308e-06	-5.78	0.1201	-12.17	0.00049592	-12.77	0.000123729
3L	12215973	app	FBgn0260941	C	T	T	0.0838	14	153	-24.74	1.1774e-07	-7.84	0.077984	-16.29	4.1004e-05	-16.9	3.79228e-06
3L	12251494	app	FBgn0260941	TA	T	T	0.0581	9	146	-24.42	4.5308e-05	-3.74	0.63166	-14.08	0.0070657	-20.68	4.5321e-06
3L	12347044	CrzR	FBgn0036278	T	C	C	0.0542	9	157	-27.83	1.6449e-06	-8.44	0.090735	-18.14	0.00019814	-19.39	2.05727e-05
3L	12385712	Ncc69	FBgn0036279	A	C	C	0.0621	10	151	-24.04	2.1789e-05	-4.48	0.46669	-14.26	0.0035763	-19.56	5.54195e-06
3L	12385755	Ncc69	FBgn0036279	G	A	A	0.0602	10	156	-24.44	1.3077e-05	-5.08	0.38999	-14.76	0.0021143	-19.37	6.14828e-06
3L	12385756	Ncc69	FBgn0036279	G	T	T	0.0602	10	156	-24.12	1.9674e-05	-4.74	0.43017	-14.43	0.0030802	-19.38	6.73058e-06
3L	12385770	Ncc69	FBgn0036279	G	A	A	0.0549	9	155	-28.14	1.2993e-06	-6.36	0.28607	-17.25	0.00051213	-21.78	1.14699e-06
3L	12405195	CG32103	FBgn0052103	C	T	C	0.0542	9	157	-24.93	3.0013e-05	-3.02	0.74086	-13.97	0.0076604	-21.92	9.9781e-07
3L	12405340	CG32103	FBgn0052103	A	T	A	0.0539	9	158	-23.69	9.078e-05	-2.57	0.85894	-13.13	0.014595	-21.12	2.70112e-06
3L	12427549	toe	FBgn0036285	G	C	C	0.0909	15	150	-15.79	0.00058354	-0.27	0.91657	-8.03	0.042036	-15.52	8.11865e-06
3L	12450827	No Gene		G	GGTAAAAGGCG	GGTAAAAGGCG	0.0833	12	132	-22.83	9.5352e-07	-10.02	0.022828	-16.42	1.586e-05	-12.81	0.000688527
3L	12499166	asRNA:CR43868	FBgn0264460	G	A	A	0.1078	18	149	-19.78	2.0329e-06	-14.68	1.4852e-06	-17.23	1.4263e-07	-5.107	0.191782
3L	12499166	CG10638	FBgn0036290	G	A	A	0.1078	18	149	-19.78	2.0329e-06	-14.68	1.4852e-06	-17.23	1.4263e-07	-5.107	0.191782
3L	12499180	asRNA:CR43868	FBgn0264460	A	G	G	0.0838	14	153	-24.49	1.138e-07	-13.43	0.00012553	-18.96	3.3901e-07	-11.06	0.00462522
3L	12499180	CG10638	FBgn0036290	A	G	G	0.0838	14	153	-24.49	1.138e-07	-13.43	0.00012553	-18.96	3.3901e-07	-11.06	0.00462522
3L	12559899	sowah	FBgn0036302	TATAT	T	T	0.0982	16	147	-19.6	8.8006e-06	-6.54	0.12327	-13.07	0.00042663	-13.05	0.000152346
3L	12572212	sowah	FBgn0036302	T	C	C	0.1402	23	141	-15.28	7.7318e-06	-6.89	0.0088854	-11.08	4.8426e-05	-8.393	0.00279479
3L	12639183	lncRNA:CR32111	FBgn0052111	T	TT	TT	0.0566	9	150	-26.14	8.6712e-06	-7.08	0.1971	-16.61	0.00087826	-19.06	2.82624e-05
3L	12788730	Atg1	FBgn0260945	T	GGGACCC	GGGACCC	0.0542	9	157	-20.53	9.5662e-05	-16.96	4.0754e-05	-18.75	6.8268e-06	-3.566	0.411132
3L	12788811	Atg1	FBgn0260945	T	G	G	0.0546	9	156	-20.6	9.0653e-05	-17	3.9528e-05	-18.8	6.4549e-06	-3.603	0.406479
3L	13420547	CG32121	FBgn0052121	C	T	T	0.0898	15	152	-17.63	2.3929e-05	-12.06	0.00026926	-14.84	8.3545e-06	-5.571	0.1035
3L	13428637	No Gene		C	A	A	0.0513	8	148	-25	6.3119e-06	-18.33	3.3029e-05	-21.67	9.1037e-07	-6.664	0.139786
3L	13431307	CG10713	FBgn0036360	G	A	A	0.0602	10	156	-21.44	1.9067e-05	-15.29	0.00016484	-18.36	4.8251e-06	-6.155	0.128968
3L	13436109	CG10154	FBgn0036361	A	T	T	0.0542	9	157	-25.49	1.106e-06	-17.6	3.5129e-05	-21.54	2.7699e-07	-7.891	0.064072
3L	13441302	CG14109	FBgn0036364	T	C	T	0.0727	12	153	-19.46	3.5649e-05	-15.27	6.6133e-05	-17.36	4.3124e-06	-4.181	0.269736
3L	13441304	CG14109	FBgn0036364	G	CTT	G	0.0823	13	145	-18.57	3.7597e-05	-15.42	2.5897e-05	-16.99	2.5455e-06	-3.156	0.378147
3L	13441315	CG14109	FBgn0036364	A	G	A	0.0778	13	154	-18.24	4.8861e-05	-15.42	2.0962e-05	-16.83	2.8275e-06	-2.817	0.428711
3L	14016240	upSET	FBgn0036398	A	G	G	0.076	12	146	-20.11	1.0154e-05	-13.33	0.00019883	-16.72	3.7964e-06	-6.783	0.0714588
3L	14249272	No Gene		A	T	T	0.2075	33	126	-6.59	0.021	-10.75	2.2235e-06	-8.67	0.00016424	4.159	0.108004
3L	14249280	No Gene		T	C	C	0.1835	29	129	-8.19	0.0063798	-11.59	9.3592e-07	-9.89	3.7257e-05	3.401	0.215723
3L	14356654	fz	FBgn0001085	C	A	A	0.0976	16	148	-20.34	3.9021e-06	-8.52	0.015467	-14.43	6.7172e-05	-11.82	0.000846059
3L	15019024	Sytbeta	FBgn0261090	A	C	C	0.0606	10	155	-25.38	4.6382e-06	-14.8	0.000387	-20.09	6.0722e-06	-10.57	0.0254337
3L	15322162	No Gene		A	AATGGA	AATGGA	0.0606	10	155	-10.86	0.025798	-17.85	8.9403e-06	-14.36	0.00032326	6.988	0.11538
3L	15687643	CG34452	FBgn0085481	A	T	T	0.0617	10	152	-20.36	2.9737e-05	-13.52	0.00021945	-16.94	9.1159e-06	-6.846	0.0986843
3L	15690870	CG34451	FBgn0085480	A	T	T	0.061	10	154	-30.04	7.2234e-10	-13.62	0.00059655	-21.83	2.9309e-08	-16.43	4.96368e-05
3L	15696771	No Gene		T	G	G	0.0556	9	153	-27.42	2.5165e-06	-7.8	0.18764	-17.61	0.00037417	-19.62	1.37656e-05
3L	15699629	comm2	FBgn0041160	C	T	T	0.122	20	144	-16.61	2.3305e-06	-9.07	0.00052663	-12.84	3.639e-06	-7.543	0.0106706
3L	15704324	No Gene		T	TCTTGATA	TCTTGATA	0.0667	11	154	-23.64	9.2844e-07	-9.96	0.012727	-16.8	1.8098e-05	-13.67	0.000442996
3L	15704432	No Gene		T	A	A	0.0688	11	149	-23.55	1.0466e-06	-9.65	0.017141	-16.6	2.3692e-05	-13.91	0.00035453
3L	15712422	No Gene		G	T	T	0.0667	11	154	-24.55	5.3415e-07	-12.34	0.003322	-18.45	4.025e-06	-12.21	0.00204726
3L	15712622	No Gene		G	A	A	0.0667	11	154	-24.13	9.0556e-07	-9.73	0.027928	-16.93	2.9734e-05	-14.4	0.00025088
3L	15917325	sff	FBgn0036544	G	A	A	0.0549	9	155	-24.63	3.6791e-06	-10.68	0.011122	-17.65	3.5343e-05	-13.95	0.0014033
3L	16219143	No Gene		C	A	A	0.0688	11	149	-25.41	2.1784e-07	-13.19	0.0017719	-19.3	1.4507e-06	-12.21	0.00214592
3L	16530792	CG43373	FBgn0263131	G	A	A	0.1761	28	131	-12.79	4.824e-05	-9.63	5.4409e-05	-11.21	6.2421e-06	-3.163	0.228616
3L	16549680	No Gene		G	T	T	0.0542	9	157	-31.75	2.7099e-08	-11.03	0.019942	-21.39	7.1736e-06	-20.72	5.45753e-06
3L	16736428	CG9701	FBgn0036659	C	T	T	0.0552	9	154	-11.29	0.037598	-18.38	6.5324e-06	-14.84	0.00050785	7.096	0.0946957
3L	16892616	Lmpt	FBgn0261565	A	G	G	0.0606	10	155	-22.58	4.6449e-06	-15.28	0.00013309	-18.93	1.515e-06	-7.305	0.0703471
3L	16892630	Lmpt	FBgn0261565	G	C	C	0.0641	10	146	-22.91	3.9896e-06	-15.46	0.00011606	-19.19	1.3072e-06	-7.445	0.0682656
3L	17195563	Rbp6	FBgn0260943	T	C	C	0.1553	25	136	-15.85	1.3621e-05	-10.41	0.00013318	-13.13	5.7128e-06	-5.444	0.0894461
3L	18031089	Eip75B	FBgn0000568	C	T	T	0.0608	9	139	-25.96	1.7808e-05	-5.5	0.45423	-15.73	0.0030982	-20.47	6.57844e-06
3L	18609856	CG13380	FBgn0036799	A	T	T	0.0542	9	157	-28.9	1.1813e-06	-11.25	0.041035	-20.08	7.1545e-05	-17.65	0.000150586
3L	18609856	CG32201	FBgn0052201	A	T	T	0.0542	9	157	-28.9	1.1813e-06	-11.25	0.041035	-20.08	7.1545e-05	-17.65	0.000150586
3L	18609856	CG4174	FBgn0036793	A	T	T	0.0542	9	157	-28.9	1.1813e-06	-11.25	0.041035	-20.08	7.1545e-05	-17.65	0.000150586
3L	18650348	MYPT-75D	FBgn0036801	C	G	G	0.0881	14	145	-20.29	3.1913e-06	-12.19	0.00053088	-16.24	3.4034e-06	-8.098	0.0243561
3L	19292637	Gbs-76A	FBgn0036862	C	A	A	0.0606	10	155	-21.4	3.5535e-05	-16.94	8.4494e-05	-19.17	4.3222e-06	-4.466	0.284334
3L	19376712	CG32206	FBgn0052206	A	G	G	0.0552	9	154	-28.75	8.2324e-08	-13.36	0.0042099	-21.05	1.727e-06	-15.4	0.000372198
3L	20684130	No Gene		C	G	G	0.1795	28	128	-7.32	0.025672	-11.86	9.4204e-06	-9.59	0.00028705	4.538	0.0970214
3L	20749594	No Gene		T	C	C	0.0549	9	155	-25.66	1.9584e-06	-10.39	0.017327	-18.03	3.7352e-05	-15.27	0.000472971
3L	21091564	ko	FBgn0020294	C	G	G	0.3922	60	93	-6.6	0.017677	-9.16	9.2903e-06	-7.88	0.00028298	2.561	0.189333
3L	21489982	Neu2	FBgn0037085	G	T	T	0.1667	27	135	-8.61	0.0084222	3.03	0.26891	-2.79	0.27518	-11.65	6.88369e-06
3L	21624127	CG7166	FBgn0037107	G	GT	G	0.1397	19	117	-18.61	9.1066e-07	-8.09	0.00749	-13.35	1.2282e-05	-10.52	0.000711279
3L	22391714	lncRNA:CR45962	FBgn0267624	A	G	G	0.1111	18	144	-18.07	5.5356e-06	-7.9	0.023401	-12.98	7.4882e-05	-10.17	0.00132305
3L	22391714	Ten-m	FBgn0004449	A	G	G	0.1111	18	144	-18.07	5.5356e-06	-7.9	0.023401	-12.98	7.4882e-05	-10.17	0.00132305
3L	22391791	lncRNA:CR45962	FBgn0267624	G	C	C	0.1139	18	140	-19.42	7.9163e-07	-8.36	0.011714	-13.89	1.6072e-05	-11.07	0.000485749
3L	22391791	Ten-m	FBgn0004449	G	C	C	0.1139	18	140	-19.42	7.9163e-07	-8.36	0.011714	-13.89	1.6072e-05	-11.07	0.000485749
3L	22391803	lncRNA:CR45962	FBgn0267624	A	T	T	0.1296	21	141	-17.37	2.853e-06	-7.6	0.016932	-12.48	4.2505e-05	-9.778	0.00100462
3L	22391803	Ten-m	FBgn0004449	A	T	T	0.1296	21	141	-17.37	2.853e-06	-7.6	0.016932	-12.48	4.2505e-05	-9.778	0.00100462
3L	22391804	lncRNA:CR45962	FBgn0267624	C	A	A	0.1242	20	141	-18.3	1.3988e-06	-8.18	0.011904	-13.24	2.1759e-05	-10.12	0.000878265
3L	22391804	Ten-m	FBgn0004449	C	A	A	0.1242	20	141	-18.3	1.3988e-06	-8.18	0.011904	-13.24	2.1759e-05	-10.12	0.000878265
3L	22908565	No Gene		A	G	G	0.061	10	154	-19.19	0.0001993	-17.5	1.4067e-05	-18.35	7.015e-06	-1.693	0.717477
3R	4555786	CG34357	FBgn0085386	T	TT	TT	0.0774	12	143	-17.91	0.00010759	-16.68	1.1098e-05	-17.3	3.0495e-06	-1.226	0.705564
3R	4579274	No Gene		T	A	A	0.0816	12	135	-21.03	6.8521e-06	-14.49	0.00031775	-17.76	2.9959e-06	-6.538	0.0778443
3R	4579337	No Gene		C	T	T	0.0559	8	135	-30.69	3.5122e-08	-18.92	8.6345e-05	-24.81	4.1572e-08	-11.78	0.00939281
3R	4655393	spartin	FBgn0037265	C	T	T	0.0976	16	148	-20.19	1.0083e-06	-9.96	0.0055248	-15.07	8.6859e-06	-10.23	0.00203209
3R	4659836	CG43427	FBgn0263346	A	G	G	0.0915	15	149	-20.38	1.4049e-06	-10.35	0.0036067	-15.36	7.7802e-06	-10.04	0.00342297
3R	4667782	CG43427	FBgn0263346	A	G	G	0.0904	15	151	-19.02	5.3206e-06	-12.97	0.00014392	-16	1.8736e-06	-6.045	0.0759751
3R	4736393	tacc	FBgn0026620	T	G	G	0.0671	11	153	-22.01	7.2084e-06	-13.24	0.0010982	-17.63	8.6031e-06	-8.775	0.0285123
3R	4750201	atms	FBgn0010750	GC	G	G	0.0667	11	154	-22.06	6.854e-06	-13.27	0.0010897	-17.66	8.2429e-06	-8.794	0.0280863
3R	4779904	CG14655	FBgn0037275	T	C	C	0.0671	11	153	-22.11	6.5853e-06	-13.26	0.0011018	-17.68	8.1115e-06	-8.85	0.0271555
3R	4824132	No Gene		T	C	C	0.061	10	154	-23.03	7.0766e-06	-12.54	0.0032199	-17.78	1.823e-05	-10.49	0.0119017
3R	4824818	No Gene		A	T	T	0.0663	11	155	-23.8	8.4953e-07	-14.09	0.0004099	-18.95	1.1718e-06	-9.708	0.0144454
3R	5380127	kkv	FBgn0001311	T	G	G	0.1605	26	136	-9.9	0.0031871	-11.71	9.134e-06	-10.81	5.1306e-05	1.808	0.51179
3R	6007183	Rm62	FBgn0003261	T	A	A	0.071	11	144	-23.02	2.2598e-06	-11.05	0.005714	-17.04	1.4939e-05	-11.96	0.00258906
3R	6034433	No Gene		C	G	G	0.1358	22	140	-16.93	1.9971e-06	-7.29	0.012491	-12.11	2.7758e-05	-9.641	0.000873115
3R	6034437	No Gene		C	G	G	0.1411	23	140	-16.21	3.6771e-06	-6.98	0.014969	-11.59	4.4637e-05	-9.224	0.0011795
3R	6063581	No Gene		A	G	G	0.0633	10	148	-24.49	2.2545e-06	-8.6	0.037279	-16.55	8.2561e-05	-15.88	0.000146025
3R	6089043	Gasp	FBgn0026077	T	C	C	0.051	8	149	-27.52	6.9332e-07	-8.57	0.060045	-18.05	5.7796e-05	-18.94	2.49949e-05
3R	6091576	Gasp	FBgn0026077	AGTG	CA	CA	0.0573	9	148	-27.63	1.8162e-07	-10.4	0.013532	-19.02	8.669e-06	-17.23	7.02573e-05
3R	6095529	Gasp	FBgn0026077	T	C	C	0.0683	11	150	-22.89	2.8027e-06	-9.93	0.0093663	-16.41	2.879e-05	-12.96	0.0012301
3R	6690632	No Gene		C	A	A	0.0633	10	148	-23.08	5.2164e-06	-9.21	0.011188	-16.14	5.8848e-05	-13.87	0.000941778
3R	6974065	Antp	FBgn0260642	G	A	A	0.0549	9	155	-23.76	8.3647e-06	-12.49	0.0059641	-18.13	2.8257e-05	-11.27	0.00876997
3R	7439197	No Gene		G	C	C	0.0542	9	157	-23.91	4.8283e-06	-16.61	5.5538e-05	-20.26	1.0156e-06	-7.298	0.0940217
3R	8690205	No Gene		C	T	C	0.0602	10	156	-23.37	4.4962e-06	-7.83	0.057173	-15.6	0.00015992	-15.54	0.000156065
3R	9980205	Glut4EF	FBgn0267336	A	C	C	0.0803	13	149	-21.36	3.5073e-06	-14.03	0.00018718	-17.69	1.8262e-06	-7.33	0.053729
3R	11289112	lncRNA:CR31386	FBgn0051386	G	A	A	0.0546	9	156	-26.09	7.5919e-07	-11.14	0.012171	-18.62	1.402e-05	-14.94	0.000482191
3R	11487235	No Gene		G	GAGG	GAGG	0.0859	14	149	-21.12	1.1623e-06	-4.23	0.20194	-12.68	0.00031984	-16.89	1.26057e-06
3R	11487245	No Gene		T	C	C	0.0864	14	148	-18.88	1.6431e-05	-2.75	0.39051	-10.81	0.0022669	-16.14	3.96089e-06
3R	11770795	l(3)neo38	FBgn0265276	AA	A	A	0.0645	10	145	-6.61	0.17909	-19.64	6.4366e-07	-13.13	0.0011186	13.03	0.00177133
3R	11814081	No Gene		C	T	T	0.0881	14	145	-7.13	0.12083	-16.74	1.7946e-06	-11.94	0.00097023	9.614	0.00616086
3R	11819484	COX5A	FBgn0019624	G	T	T	0.0546	9	156	1.58	0.82471	-17.72	6.6165e-06	-8.07	0.04576	19.3	4.26839e-06
3R	11824156	CG6959	FBgn0037956	C	G	G	0.0549	9	155	0.31	0.92925	-16.62	7.8727e-06	-8.15	0.031138	16.93	5.95049e-05
3R	11853595	CG6959	FBgn0037956	C	T	T	0.0549	9	155	0.28	0.92445	-16.56	8.6894e-06	-8.14	0.031482	16.84	6.56904e-05
3R	11887389	CG31368	FBgn0051368	A	G	G	0.0662	9	127	-0.22	0.86414	-16.22	6.6498e-06	-8.22	0.027343	16	0.000115988
3R	11887830	CG31368	FBgn0051368	G	C	C	0.0546	9	156	-0.65	0.77715	-16.42	4.3121e-06	-8.54	0.020107	15.77	0.000145122
3R	11888895	CG31368	FBgn0051368	T	C	C	0.0546	9	156	-0.65	0.77715	-16.42	4.3121e-06	-8.54	0.020107	15.77	0.000145122
3R	11903935	Cad87A	FBgn0037963	T	C	C	0.0549	9	155	-0.72	0.76658	-16.53	3.7691e-06	-8.63	0.018972	15.81	0.000140135
3R	13997423	rdx	FBgn0264493	T	C	C	0.239	38	121	-13.13	6.1411e-06	-6.72	0.0024156	-9.93	1.8526e-05	-6.408	0.00803344
3R	14001389	rdx	FBgn0264493	A	C	C	0.0732	12	152	-22.55	7.9944e-07	-4.72	0.21196	-13.63	0.00024545	-17.84	1.15946e-06
3R	14279692	trx	FBgn0003862	GTG	G	G	0.0634	9	133	-26.15	1.2453e-06	-11.17	0.015619	-18.66	2.3182e-05	-14.98	0.000569593
3R	14474216	cv-c	FBgn0285955	A	G	G	0.1887	30	129	-14.84	9.8786e-07	-5.15	0.020081	-9.99	3.3396e-05	-9.69	0.000114653
3R	14591428	stumps	FBgn0020299	G	C	C	0.0556	8	136	-28.75	2.3565e-07	-6.25	0.21824	-17.5	0.00013301	-22.5	3.68635e-07
3R	15410267	Atx2	FBgn0041188	A	T	T	0.0774	12	143	-16.24	0.00052231	-18.09	1.0002e-06	-17.16	3.8996e-06	1.849	0.648101
3R	15479600	No Gene		A	T	T	0.0864	14	148	-20.96	9.1699e-07	-5.78	0.069621	-13.37	9.3361e-05	-15.18	1.31451e-05
3R	15687321	pxb	FBgn0053207	C	A	A	0.0602	10	156	-24.39	1.7594e-06	-11.64	0.013675	-18.01	1.8761e-05	-12.75	0.00175038
3R	15751629	No Gene		T	A	A	0.092	15	148	-18.92	7.225e-06	-8.53	0.016288	-13.72	6.4048e-05	-10.39	0.00216988
3R	15755963	No Gene		G	A	A	0.0683	11	150	-17.32	0.00031273	-17.21	4.4597e-06	-17.27	6.5224e-06	-0.1017	0.955411
3R	16871000	lncRNA:iab8	FBgn0264857	A	G	G	0.0994	16	145	-18.89	1.3947e-06	-6.49	0.035676	-12.69	5.3744e-05	-12.4	0.00010555
3R	17027457	Pxd	FBgn0004577	A	G	G	0.0808	13	148	-18.82	2.4649e-05	-2.19	0.75699	-10.5	0.0047368	-16.63	2.04094e-06
3R	17444551	cysu	FBgn0038511	C	G	G	0.0617	10	152	-19.5	0.00012138	-0.44	0.79998	-9.97	0.013541	-19.06	2.46963e-06
3R	17467595	No Gene		A	G	G	0.1491	24	137	-15.63	5.2839e-06	-7.81	0.019594	-11.72	3.6159e-05	-7.813	0.00408871
3R	17520282	No Gene		G	C	C	0.0606	10	155	-21.13	3.5737e-05	-2.46	0.5596	-11.79	0.004628	-18.66	3.86478e-06
3R	17520284	No Gene		G	A	A	0.0546	9	156	-20.08	0.00020525	-1	0.82328	-10.54	0.016669	-19.08	7.30383e-06
3R	18859635	No Gene		C	CACCACCACCCACACA	CACCACCACCCACACA	0.0556	9	153	-30.73	5.2419e-08	-8.2	0.12786	-19.46	4.9887e-05	-22.53	3.06476e-07
3R	18861918	No Gene		G	T	T	0.0614	10	153	-28.34	1.2296e-07	-7.61	0.11287	-17.98	6.8304e-05	-20.73	7.979e-07
3R	19052680	cdi	FBgn0004876	A	C	C	0.0503	8	151	-5.38	0.28799	-17.82	7.4171e-06	-11.6	0.005519	12.44	0.00605277
3R	19362234	No Gene		T	G	G	0.1235	20	142	-16.75	7.3417e-06	-5.03	0.060377	-10.89	0.0002809	-11.72	0.000124372
3R	19439139	CG31221	FBgn0051221	G	T	G	0.2222	34	119	-11.03	0.00027222	-0.33	0.91764	-5.68	0.022134	-10.7	7.07175e-06
3R	19439184	CG31221	FBgn0051221	T	A	T	0.1925	31	130	-11.82	0.00014861	-0.96	0.75559	-6.39	0.012835	-10.86	8.90145e-06
3R	19801506	bnl	FBgn0014135	T	C	C	0.0683	11	150	-26.86	1.6257e-07	-9.85	0.029784	-18.35	1.8701e-05	-17.01	3.04253e-05
3R	20054051	CG17193	FBgn0040571	G	A	A	0.097	16	149	-20.48	3.4794e-06	-6.28	0.14508	-13.38	0.00037166	-14.2	3.20827e-05
3R	20054075	CG17193	FBgn0040571	A	T	T	0.0688	11	149	-22.06	5.6458e-06	-3.06	0.52935	-12.56	0.0017908	-19.01	6.49727e-07
3R	20054403	CG17193	FBgn0040571	T	G	G	0.1049	17	145	-19.25	8.3733e-06	-6.5	0.096142	-12.87	0.0004016	-12.75	0.000159002
3R	20427255	Gfrl	FBgn0262869	A	G	G	0.1273	21	144	-11.14	0.0075984	2.15	0.2597	-4.49	0.28291	-13.29	9.13263e-06
3R	21720881	No Gene		C	T	T	0.0539	9	158	-17.99	0.0035505	-19.34	9.7841e-06	-18.67	8.9422e-05	1.349	0.57026
3R	21727222	No Gene		C	T	T	0.0783	13	153	-18.23	0.00021607	-16.9	4.4653e-06	-17.56	5.9007e-06	-1.326	0.872296
3R	21729606	CR43096	FBgn0262542	T	C	C	0.1187	19	141	-14.35	0.00050077	-14.1	3.2153e-06	-14.22	1.0086e-05	-0.2445	0.913405
3R	21735210	No Gene		C	G	C	0.0714	10	130	-18.17	0.0016059	-17.59	8.2247e-06	-17.88	5.0112e-05	-0.5759	0.870239
3R	21735479	No Gene		T	A	A	0.0537	8	141	-23.02	0.00032531	-20.37	9.1124e-06	-21.69	1.4024e-05	-2.652	0.789641
3R	21747969	CG31343	FBgn0051343	T	C	C	0.1132	18	141	-13.57	0.00038442	-13.66	7.7951e-06	-13.61	7.7017e-06	0.09249	0.985025
3R	21999066	Eip93F	FBgn0264490	T	A	A	0.129	20	135	-18.14	3.9919e-06	-6.11	0.062077	-12.13	0.0001886	-12.03	0.000125958
3R	24433343	nAChRalpha1	FBgn0000036	C	T	T	0.103	17	148	-19.45	4.9371e-06	-3.52	0.36124	-11.48	0.0014391	-15.93	1.25944e-06
3R	24506564	No Gene		A	G	G	0.2222	36	126	-5.97	0.040879	-10.15	6.7639e-06	-8.06	0.00054486	4.175	0.0843633
3R	24718216	CG13630	FBgn0039219	A	G	G	0.0926	15	147	-20.52	3.6994e-06	-9.79	0.0033664	-15.15	2.1775e-05	-10.73	0.00342944
3R	25006885	tnc	FBgn0039257	C	T	T	0.0793	13	151	-21.71	4.5271e-06	-6.72	0.082436	-14.22	0.00027276	-15	6.76402e-05
3R	25049137	CG11790	FBgn0039265	G	A	A	0.1313	21	139	-8.01	0.021424	-12.39	9.1071e-06	-10.2	0.00029729	4.384	0.162056
3R	25049696	CG11791	FBgn0039266	A	AAACA	AAACA	0.0563	9	151	-4.17	0.36974	-19.92	1.2811e-06	-12.05	0.0035724	15.75	0.000342488
3R	25061787	stac	FBgn0266719	T	A	A	0.0964	16	150	-6.3	0.12975	-14.11	8.8879e-06	-10.21	0.0019822	7.811	0.0182406
3R	25293679	CG31102	FBgn0051102	T	C	C	0.0803	13	149	-8.73	0.055986	-16.54	6.7275e-06	-12.64	0.00059021	7.816	0.0354589
3R	25314316	No Gene		T	C	C	0.1013	16	142	-11.36	0.0057191	-16.01	6.7649e-07	-13.69	2.9825e-05	4.653	0.173834
3R	25314653	CG10559	FBgn0039323	C	T	T	0.1076	17	141	-16.84	0.00012007	-15.32	7.4326e-06	-16.08	3.5754e-06	-1.52	0.799595
3R	25314656	CG10559	FBgn0039323	A	AA	AA	0.1235	20	142	-15.1	0.00018319	-15.01	1.3947e-06	-15.05	2.256e-06	-0.08806	0.883964
3R	25314663	CG10559	FBgn0039323	ATATTCATCAAAAAAAGTGCC	A	A	0.1235	20	142	-15.1	0.00018319	-15.01	1.3947e-06	-15.05	2.256e-06	-0.08806	0.883964
3R	25314665	CG10559	FBgn0039323	T	C	C	0.118	19	142	-16.36	6.9122e-05	-16.08	3.2969e-07	-16.22	5.3508e-07	-0.2816	0.920495
3R	25744925	LpR1	FBgn0066101	T	A	A	0.0556	9	153	-25.57	6.2846e-06	-11.42	0.0070546	-18.49	5.0693e-05	-14.14	0.00237705
3R	25855635	No Gene		TCATGCTTCAAA	T	T	0.0588	9	144	-28.15	1.1527e-06	-10.32	0.048511	-19.23	7.9111e-05	-17.83	8.70422e-05
3R	25855732	No Gene		T	A	A	0.085	13	140	-22.58	3.2952e-06	-7.96	0.062629	-15.27	0.00017055	-14.62	0.000130463
3R	26343241	CG33970	FBgn0053970	C	G	G	0.051	8	149	-28.6	3.1381e-06	-6.48	0.26742	-17.54	0.00078898	-22.12	2.81938e-06
3R	26405500	No Gene		C	T	T	0.0625	9	135	-26.03	7.1582e-06	-9.28	0.06557	-17.65	0.00026669	-16.75	0.0002445
3R	26554316	scrib	FBgn0263289	A	AAACAA	AAACAA	0.0793	13	151	-21.8	6.4504e-06	-8.12	0.03862	-14.96	0.00017358	-13.67	0.000393186
3R	26777863	No Gene		T	G	G	0.057	9	149	-26.43	3.8545e-06	-8.62	0.084157	-17.53	0.00024899	-17.81	7.94949e-05
3R	26928450	CG46339	FBgn0285963	T	C	C	0.0606	10	155	-21.42	2.6995e-05	-17.63	1.309e-05	-19.52	1.7307e-06	-3.786	0.369523
3R	27069620	spz	FBgn0003495	T	C	C	0.1257	21	146	-17.64	5.0877e-06	-9.02	0.0067323	-13.33	3.2426e-05	-8.621	0.00517844
3R	27641626	tau	FBgn0266579	A	G	A	0.1187	19	141	-13.89	0.0010011	-14.64	4.714e-06	-14.27	1.5576e-05	0.751	0.643031
3R	27666703	unc80	FBgn0039536	A	C	C	0.0552	9	154	-29.58	4.7352e-08	-13.06	0.0014097	-21.32	9.5228e-07	-16.53	0.000266266
3R	27670607	unc80	FBgn0039536	G	A	A	0.0994	16	145	-19.69	7.5258e-06	-10.66	0.0021781	-15.18	2.126e-05	-9.038	0.0127304
3R	27805845	CG34353	FBgn0085382	T	A	A	0.1597	23	121	-16.51	2.0655e-06	-3.78	0.14743	-10.14	0.0002968	-12.72	5.82378e-06
3R	27809930	CG34353	FBgn0085382	T	C	C	0.1437	23	137	-16.41	1.1412e-05	-3.51	0.31396	-9.96	0.0016533	-12.89	8.59473e-06
3R	27810082	CG34353	FBgn0085382	A	T	T	0.1739	28	133	-15.09	6.0162e-06	-5.86	0.028322	-10.47	0.00011912	-9.235	0.00060888
3R	27813634	CG34353	FBgn0085382	C	G	G	0.0843	14	152	-25.04	3.1271e-08	-7.46	0.056006	-16.25	1.7591e-05	-17.58	9.19707e-07
3R	27814903	CG34353	FBgn0085382	G	A	A	0.0793	13	151	-24.81	6.6815e-08	-5.25	0.15307	-15.03	7.7655e-05	-19.57	8.36989e-08
3R	27815453	CG34353	FBgn0085382	C	T	T	0.0788	13	152	-23.87	5.4684e-07	-4.76	0.30427	-14.31	0.00040185	-19.1	2.22528e-07
3R	27815686	CG34353	FBgn0085382	A	C	C	0.0788	13	152	-26.59	1.0809e-08	-5.53	0.17915	-16.06	4.1899e-05	-21.06	7.14001e-09
3R	27815783	CG34353	FBgn0085382	A	T	T	0.0915	15	149	-21.78	9.4776e-07	-3.94	0.33165	-12.86	0.00059765	-17.84	2.36127e-07
3R	27818353	CG34353	FBgn0085382	A	G	G	0.0798	13	150	-25.31	5.6324e-08	-9.89	0.0080191	-17.6	4.009e-06	-15.43	4.74515e-05
3R	27818362	CG34353	FBgn0085382	A	C	C	0.098	15	138	-22.93	2.1564e-07	-10.62	0.0021336	-16.78	3.0038e-06	-12.31	0.00071664
3R	27818513	CG34353	FBgn0085382	C	T	T	0.0778	13	154	-21.61	8.2198e-06	-3.38	0.47626	-12.49	0.0024142	-18.22	1.01743e-06
3R	27818748	CG34353	FBgn0085382	T	C	C	0.0727	12	153	-23.27	3.8143e-06	-4.09	0.42497	-13.68	0.0014697	-19.18	7.00399e-07
3R	27818834	CG34353	FBgn0085382	T	C	C	0.0783	13	153	-21.57	8.6299e-06	-3.36	0.48002	-12.46	0.0024923	-18.21	1.0464e-06
3R	27819353	CG34353	FBgn0085382	C	T	T	0.0798	13	150	-16.23	0.00033112	0.47	0.91851	-7.88	0.03068	-16.7	3.0289e-06
3R	27820253	CG34353	FBgn0085382	A	G	G	0.061	10	154	-21.72	0.00014896	-2.66	0.80998	-12.19	0.015798	-19.06	8.31436e-06
3R	28189369	CG34354	FBgn0085383	T	C	C	0.2078	32	122	-10.26	0.0018919	-11.28	5.9597e-06	-10.77	3.3692e-05	1.022	0.608938
3R	28443930	beat-VI	FBgn0039584	A	G	G	0.0808	13	148	-22.52	5.0112e-06	-6.46	0.17759	-14.49	0.00059843	-16.07	2.34583e-05
3R	28469612	beat-VI	FBgn0039584	A	G	G	0.0549	9	155	-24.89	9.109e-06	-3.7	0.39143	-14.3	0.0021068	-21.2	1.43854e-06
3R	28470417	beat-VI	FBgn0039584	C	G	G	0.0667	11	154	-20.12	0.00011416	-1.74	0.73434	-10.93	0.013134	-18.38	4.57695e-06
3R	28471075	beat-VI	FBgn0039584	A	C	C	0.061	10	154	-22.97	2.1903e-05	-2.84	0.54333	-12.91	0.0046221	-20.14	1.4697e-06
3R	28471088	beat-VI	FBgn0039584	T	C	C	0.0552	9	154	-25.59	9.6346e-06	-3.92	0.50569	-14.76	0.0028767	-21.67	9.32234e-07
3R	28473070	beat-VI	FBgn0039584	T	A	A	0.0549	9	155	-25.6	9.5957e-06	-3.9	0.52182	-14.75	0.0029424	-21.7	8.78388e-07
3R	28992454	No Gene		A	T	T	0.0542	9	157	-26.32	6.9159e-06	-11.22	0.022515	-18.77	0.00011032	-15.1	0.00122843
3R	28994371	wat	FBgn0039620	A	C	C	0.0542	9	157	-26.32	6.9159e-06	-11.22	0.022515	-18.77	0.00011032	-15.1	0.00122843
3R	28995848	wat	FBgn0039620	G	C	C	0.0549	9	155	-26.4	6.546e-06	-13.42	0.0047722	-19.91	3.3504e-05	-12.98	0.00658065
3R	29479050	Ptp99A	FBgn0004369	A	T	T	0.061	10	154	-25.2	3.8253e-06	-4.6	0.41795	-14.9	0.0013308	-20.6	8.77541e-07
3R	29540591	No Gene		A	C	C	0.0909	15	150	-20.94	3.2026e-06	-11.44	0.0013448	-16.19	8.8881e-06	-9.504	0.0107155
3R	29541139	No Gene		C	CTTTCAGGCCACGCACAC	CTTTCAGGCCACGCACAC	0.0614	10	153	-25.9	2.5834e-06	-11	0.017984	-18.45	5.4233e-05	-14.9	0.000699653
3R	29595879	alph	FBgn0086361	T	A	A	0.0783	13	153	-5.54	0.2005	-15.15	8.7365e-06	-10.35	0.0032593	9.61	0.00883701
3R	30021282	Mgat2	FBgn0039738	G	T	T	0.2115	33	123	-14.46	5.2975e-06	-8.04	0.0012839	-11.25	1.2169e-05	-6.424	0.0136044
3R	30078507	sima	FBgn0266411	G	T	T	0.0542	9	157	-15.61	0.0040983	3.35	0.47564	-6.13	0.15769	-18.96	8.97344e-06
3R	30312698	hdc	FBgn0010113	G	T	T	0.0886	14	144	-17.52	0.00026416	-1.32	0.85023	-9.42	0.02964	-16.21	5.47167e-06
3R	30312717	hdc	FBgn0010113	A	G	G	0.0793	13	151	-18.31	0.00023282	-1.04	0.74868	-9.68	0.032981	-17.27	2.55102e-06
4	821847	Sox102F	FBgn0039938	T	C	C	0.057	9	149	-23.92	6.1646e-06	-8.14	0.053191	-16.03	0.00018954	-15.77	0.000233298
X	2096451	csw	FBgn0000382	G	GTGGGTG	GTGGGTG	0.0938	15	145	-19.28	5.7971e-06	-9.81	0.0065732	-14.54	2.5945e-05	-9.472	0.00591279
X	2479349	trol	FBgn0284408	TGT	T	T	0.1678	24	119	-5.06	0.29574	-13.29	5.5889e-06	-9.17	0.0046058	8.238	0.00137679
X	2515032	trol	FBgn0284408	C	T	T	0.2112	34	127	-11.47	0.00012871	-9.82	2.4585e-05	-10.65	8.0311e-06	-1.65	0.513363
X	2867811	kirre	FBgn0028369	A	T	T	0.0577	9	147	-29.36	1.3551e-08	-13.53	0.0035427	-21.45	4.4494e-07	-15.83	0.00014879
X	2868796	kirre	FBgn0028369	T	A	A	0.0667	11	154	-24.4	2.5337e-07	-11.22	0.005777	-17.81	3.7446e-06	-13.18	0.000597902
X	2881564	kirre	FBgn0028369	T	C	C	0.0793	13	151	-19.71	6.6134e-06	-5.87	0.088732	-12.79	0.00026487	-13.85	0.000102961
X	3622657	AstA-R1	FBgn0266429	A	G	G	0.1333	22	143	-18.71	9.0742e-07	-7.81	0.011752	-13.26	2.4729e-05	-10.89	0.000369326
X	4725873	Proc-R	FBgn0029723	A	C	C	0.05	8	152	-27.61	5.5711e-07	-12	0.0089163	-19.8	8.8142e-06	-15.61	0.000510469
X	5479637	SPR	FBgn0029768	A	C	C	0.1301	19	127	-8.01	0.03368	-13.8	2.3298e-06	-10.9	0.00028612	5.783	0.0650606
X	5606902	Vsx1	FBgn0263511	C	G	G	0.0602	10	156	-33.48	8.5528e-11	-12.84	0.0024757	-23.16	5.4139e-08	-20.64	9.72365e-07
X	5606935	Vsx1	FBgn0263511	A	C	C	0.0783	13	153	-25.34	5.4896e-08	-10.38	0.005463	-17.86	2.8259e-06	-14.95	8.3308e-05
X	5608741	Vsx1	FBgn0263511	T	C	C	0.0539	9	158	-32.27	1.0994e-08	-8.88	0.12675	-20.57	2.2998e-05	-23.38	8.75654e-08
X	5644393	OtopLa	FBgn0259994	TGAAAAATTTTTT	T	T	0.0596	9	142	-23.5	0.00010397	-21.48	9.3638e-07	-22.49	1.8264e-06	-2.02	0.904672
X	6794647	C3G	FBgn0259228	A	G	G	0.0723	12	154	-7.8	0.096382	-16.56	9.1571e-06	-12.18	0.0012526	8.767	0.0221315
X	6835426	nonC	FBgn0263968	A	G	G	0.0904	15	151	-21.86	1.026e-06	-8.42	0.034668	-15.14	5.2443e-05	-13.44	0.000143539
X	7379261	CG1677	FBgn0029941	A	G	G	0.1366	22	139	-15.94	6.4943e-06	-6.88	0.016714	-11.41	6.6581e-05	-9.062	0.00152599
X	7379261	lncRNA:CR44357	FBgn0265457	A	G	G	0.1366	22	139	-15.94	6.4943e-06	-6.88	0.016714	-11.41	6.6581e-05	-9.062	0.00152599
X	8757236	Lim1	FBgn0026411	T	TTCTT	TTCTT	0.068	10	137	-25.87	3.1062e-06	-8.75	0.065779	-17.31	0.00019316	-17.12	8.45429e-05
X	9016948	lncRNA:CR43836	FBgn0264384	A	G	G	0.0629	9	134	-26.55	4.3167e-06	-7.81	0.11889	-17.18	0.00038386	-18.74	3.69128e-05
X	9016948	rdgA	FBgn0261549	A	G	G	0.0629	9	134	-26.55	4.3167e-06	-7.81	0.11889	-17.18	0.00038386	-18.74	3.69128e-05
X	9017439	lncRNA:CR43836	FBgn0264384	A	C	C	0.0584	9	145	-27.07	1.4661e-06	-9.06	0.041932	-18.06	9.0496e-05	-18.02	6.81189e-05
X	9017439	rdgA	FBgn0261549	A	C	C	0.0584	9	145	-27.07	1.4661e-06	-9.06	0.041932	-18.06	9.0496e-05	-18.02	6.81189e-05
X	9253245	CG17754	FBgn0030114	T	C	C	0.0617	10	152	-22.55	0.00011223	-1.19	0.57301	-11.87	0.0338	-21.36	3.29172e-07
X	10319304	alpha-Man-Ia	FBgn0259170	A	G	A	0.0727	12	153	-26.16	1.047e-07	-13.69	0.00031563	-19.93	5.3479e-07	-12.47	0.00249226
X	10369320	CG17841	FBgn0028480	A	C	C	0.1585	26	138	-16.19	1.8891e-06	-3.84	0.15781	-10.01	0.00032757	-12.35	5.10534e-06
X	10369657	CG17841	FBgn0028480	A	G	G	0.1524	25	139	-16.93	7.8372e-07	-4.07	0.12871	-10.5	0.0001678	-12.86	2.9354e-06
X	10369688	CG17841	FBgn0028480	G	T	T	0.1524	25	139	-15.39	2.2311e-06	-2.83	0.21283	-9.11	0.00042183	-12.56	2.26242e-06
X	10369713	CG17841	FBgn0028480	G	A	A	0.1576	26	139	-15.86	2.8621e-06	-3.44	0.18565	-9.65	0.00046134	-12.43	4.61196e-06
X	11376804	dlg1	FBgn0001624	AACTAGGCTATGATTA	A	A	0.0909	15	150	-19.65	1.8039e-06	-8.54	0.015289	-14.1	2.4031e-05	-11.11	0.00087386
X	11528791	Drak	FBgn0052666	T	G	G	0.0675	11	152	-7.62	0.11066	-17.39	3.0363e-06	-12.51	0.0011652	9.77	0.0145691
X	12401539	No Gene		C	T	T	0.0915	15	149	-20.87	2.5665e-06	-11.96	0.0010576	-16.42	5.5263e-06	-8.905	0.0145226
X	12549327	hwt	FBgn0264542	T	C	C	0.2733	44	117	-13.29	2.2214e-06	-7.33	0.0017144	-10.31	5.619e-06	-5.959	0.0101819
X	12980618	No Gene		G	T	T	0.4904	77	80	11.35	4.4775e-06	7.59	6.8965e-05	9.47	1.4757e-06	3.763	0.0698295
X	12988004	No Gene		A	G	G	0.1296	21	141	-17.33	7.6172e-06	-4.26	0.20139	-10.79	0.00080431	-13.07	1.8711e-05
X	13058327	rad	FBgn0265597	A	G	G	0.0606	10	155	-25.67	2.5189e-07	-6.24	0.14456	-15.95	8.8432e-05	-19.43	1.15938e-06
X	13872612	mamo	FBgn0267033	G	A	A	0.0577	9	147	-27.41	2.1579e-06	-14.49	0.0051532	-20.95	1.1457e-05	-12.91	0.00639348
X	13971922	mamo	FBgn0267033	C	A	A	0.0679	11	151	-18.82	5.6554e-05	-15.48	1.5684e-05	-17.15	3.4364e-06	-3.344	0.385218
X	14183776	No Gene		ACCAAATCTGCTGATA	A	ACCAAATCTGCTGATA	0.1307	20	133	-18.89	4.0608e-06	-7.46	0.059108	-13.18	0.00015942	-11.42	0.000354248
X	14183811	No Gene		C	G	C	0.1125	18	142	-21.23	4.6613e-07	-8.25	0.045679	-14.74	4.0451e-05	-12.98	8.22585e-05
X	14183846	No Gene		A	ATATA	A	0.1118	18	143	-21.14	5.3789e-07	-8.3	0.045217	-14.72	4.2775e-05	-12.85	9.85914e-05
X	14183850	No Gene		A	G	A	0.1125	18	142	-21.2	4.9834e-07	-8.3	0.045097	-14.75	4.1142e-05	-12.9	9.16563e-05
X	14183851	No Gene		G	A	G	0.1125	18	142	-21.2	4.9834e-07	-8.3	0.045097	-14.75	4.1142e-05	-12.9	9.16563e-05
X	14183859	No Gene		A	T	A	0.1348	19	122	-20.6	7.314e-07	-8.01	0.038927	-14.3	4.7664e-05	-12.59	0.000118885
X	14183868	No Gene		G	GTTGAGAAGAGAT	G	0.0932	15	146	-23.1	3.9619e-07	-8.2	0.051656	-15.65	5.0276e-05	-14.91	3.00265e-05
X	14183922	No Gene		G	T	G	0.1091	18	147	-23.55	4.4232e-09	-10.86	0.0079715	-17.21	3.6122e-07	-12.69	7.85544e-05
X	14183956	No Gene		A	C	A	0.0904	15	151	-27.4	1.6644e-10	-11.8	0.0018242	-19.6	4.4861e-08	-15.6	6.71784e-06
X	14183977	No Gene		T	C	T	0.1069	17	142	-17.9	7.917e-06	-9.45	0.0035901	-13.67	2.5131e-05	-8.446	0.00979943
X	14190994	No Gene		G	A	A	0.2897	42	103	-13.25	5.5685e-06	-6.37	0.009008	-9.81	3.6386e-05	-6.883	0.00360704
X	14772050	No Gene		A	G	G	0.0549	9	155	-28.48	3.4192e-08	-4.38	0.23488	-16.43	7.9104e-05	-24.1	6.67752e-09
X	14772055	No Gene		G	A	A	0.0719	12	155	-21.57	2.3104e-05	-2.86	0.54808	-12.21	0.0048673	-18.71	1.58702e-06
X	14772075	No Gene		T	G	G	0.0719	12	155	-21.57	2.3104e-05	-2.86	0.54808	-12.21	0.0048673	-18.71	1.58702e-06
X	14772076	No Gene		T	G	G	0.0719	12	155	-21.57	2.3104e-05	-2.86	0.54808	-12.21	0.0048673	-18.71	1.58702e-06
X	14772104	No Gene		TCAGTT	T	T	0.0556	9	153	-25.68	1.2986e-05	-4.7	0.42522	-15.19	0.0026701	-20.98	2.98825e-06
X	14772127	No Gene		A	G	G	0.0599	10	157	-24.16	1.5542e-05	-4.59	0.37542	-14.38	0.0025344	-19.57	5.08146e-06
X	14772128	No Gene		G	A	A	0.0542	9	157	-27.74	1.6975e-06	-6.51	0.2071	-17.12	0.00048098	-21.23	2.30087e-06
X	16878570	No Gene		C	T	T	0.0506	8	150	-27.9	8.4383e-06	-9.58	0.063187	-18.74	0.00032448	-18.32	0.000213613
X	17014141	CG45002	FBgn0266354	T	C	C	0.1776	27	125	-11.44	0.0014976	-13.03	7.9573e-07	-12.24	1.3053e-05	1.593	0.454887
X	17041967	CG45002	FBgn0266354	A	G	G	0.0533	8	142	-8.71	0.11978	-19.02	8.1883e-06	-13.87	0.0018521	10.31	0.0241872
X	17041976	CG45002	FBgn0266354	G	A	A	0.0637	10	147	-9.9	0.04776	-17.88	2.8194e-06	-13.89	0.00047934	7.985	0.0541818
X	18100845	Mvb12	FBgn0030894	T	G	G	0.0542	9	157	-26.12	9.1878e-06	-9.17	0.069381	-17.64	0.00033624	-16.94	0.000264957
X	19244951	CG7889	FBgn0031003	G	T	T	0.0732	12	152	-19.61	0.00010787	-2.4	0.76897	-11	0.01198	-17.21	7.18083e-06
X	20339002	No Gene		G	T	T	0.0503	8	151	-28.61	2.7909e-06	-10.55	0.02753	-19.58	9.761e-05	-18.06	0.000215325
X	20563725	RunxB	FBgn0259162	G	C	C	0.1084	18	148	-19.3	3.0643e-06	-6.08	0.065389	-12.69	0.00022513	-13.22	5.04728e-05
X	20563748	RunxB	FBgn0259162	C	A	A	0.1166	19	144	-18.63	3.8504e-06	-5.8	0.064122	-12.22	0.00025182	-12.83	5.89797e-05
X	20563763	RunxB	FBgn0259162	A	T	T	0.1273	21	144	-17.1	9.8564e-06	-5.37	0.066242	-11.23	0.00041705	-11.73	0.000133982
X	20563857	RunxB	FBgn0259162	C	T	T	0.0539	9	158	-26.8	6.0648e-06	-6.84	0.15016	-16.82	0.00077321	-19.96	1.33878e-05
X	20564598	RunxB	FBgn0259162	T	A	A	0.0556	9	153	-26.36	7.5049e-06	-7.67	0.082241	-17.01	0.00050032	-18.69	5.44704e-05
X	21134725	CG34120	FBgn0083956	A	C	C	0.0542	9	157	-23.8	8.3305e-06	-5.68	0.21908	-14.74	0.00073475	-18.12	2.01881e-05
X	21340780	fliI	FBgn0000709	A	G	G	0.1386	23	143	-11.5	0.002961	-12.93	7.3589e-06	-12.21	5.2967e-05	1.431	0.499882

## Sheet: Table S3.
GO Type	GO Term	Number in Drosophila melanogaster reference list	Number of sleep latency genes	Fold enrichment	P-value	FDR	Genes (Flybase ID number)
Biological process	GO:0007156~homophilic cell adhesion via plasma membrane adhesion molecules	45	9	10.597	1.59966e-06	0.00128773	FBGN0028369, FBGN0265002, FBGN0001085, FBGN0037963, FBGN0010473, FBGN0024189, FBGN0000547, FBGN0037107, FBGN0085382
Cellular component	GO:0005886~plasma membrane	1087	42	2.06989	7.46661e-06	0.00132906	FBGN0037265, FBGN0011592, FBGN0085386, FBGN0036279, FBGN0264953, FBGN0001624, FBGN0001965, FBGN0001987, FBGN0000119, FBGN0261788, FBGN0028369, FBGN0025693, FBGN0265002, FBGN0031805, FBGN0001085, FBGN0024189, FBGN0066101, FBGN0037107, FBGN0028582, FBGN0052206, FBGN0259984, FBGN0041160, FBGN0085382, FBGN0259228, FBGN0013997, FBGN0263916, FBGN0036202, FBGN0045479, FBGN0010473, FBGN0262869, FBGN00323…
Biological process	GO:0008039~synaptic target recognition	36	7	10.3027	4.95866e-05	0.0199586	FBGN0264442, FBGN0036202, FBGN0010473, FBGN0001987, FBGN0052373, FBGN0004449, FBGN0013997
Biological process	GO:0008045~motor neuron axon guidance	76	9	6.27457	8.50604e-05	0.0228245	FBGN0011592, FBGN0004369, FBGN0284408, FBGN0000464, FBGN0039584, FBGN0000606, FBGN0003495, FBGN0020294, FBGN0004449
Biological process	GO:0098609~cell-cell adhesion	47	7	7.89142	0.000230247	0.0463372	FBGN0011592, FBGN0028369, FBGN0051774, FBGN0024189, FBGN0000547, FBGN0001624, FBGN0263289

## Sheet: Table S4.
Flybase ID	Fly Gene Symbol	Human Gene ID	Human Gene Symbol	Ensemble ID	DIOPT Score	DIOPT Weighted Score	Rank	Best Score	Best Score Reverse	Prediction Derived From
FBgn0000008	a	18486	PDZD2	ENSG00000133401	4	3.89	high	Yes	Yes	eggNOG, OrthoInspector, RoundUp, TreeFam
FBgn0034426	AANATL5
FBgn0264442	ab	28365	ZBTB37	ENSG00000185278	2	2	high	Yes	Yes	Inparanoid, Isobase
FBgn0264442	ab	19066	ZBTB12	ENSG00000204366	2	1.96	high	Yes	Yes	Inparanoid, Phylome
FBgn0264442	ab	37214	BTBD18	ENSG00000233436	2	2	moderate	Yes	No	OrthoFinder, OrthoInspector
FBgn0263998	Ack-like	9617	PTK6	ENSG00000101213	2	2.11	moderate	Yes	No	OrthoDB, Panther
FBgn0263998	Ack-like	11298	SRMS	ENSG00000125508	2	2.11	moderate	Yes	No	OrthoDB, Panther
FBgn0263998	Ack-like	11940	TNK1	ENSG00000174292	2	1.91	moderate	Yes	No	eggNOG, OrthoDB
FBgn0263998	Ack-like	19297	TNK2	ENSG00000061938	2	1.91	moderate	Yes	No	eggNOG, OrthoDB
FBgn0086361	alph	9275	PPM1A	ENSG00000100614	13	12.82	high	Yes	Yes	eggNOG, Hieranoid, Inparanoid, Isobase, OMA, OrthoDB, OrthoFinder, OrthoInspector, orthoMCL, Panther, Phylome, RoundUp, TreeFam
FBgn0259170	alpha-Man-Ia	6822	MAN1A2	ENSG00000198162	13	12.79	high	Yes	Yes	Compara, eggNOG, Hieranoid, Homologene, Inparanoid, OMA, OrthoFinder, OrthoInspector, orthoMCL, Panther, Phylome, RoundUp, TreeFam
FBgn0261788	Ank2	493	ANK2	ENSG00000145362	6	5.99	moderate	Yes	No	eggNOG, Inparanoid, OrthoDB, OrthoFinder, OrthoInspector, RoundUp
FBgn0260642	Antp	5118	HOXB7	ENSG00000260027	9	8.8	high	Yes	Yes	eggNOG, Hieranoid, OrthoFinder, OrthoInspector, orthoMCL, Panther, Phylome, RoundUp, TreeFam
FBgn0267978	ap	6594	LHX2	ENSG00000106689	13	12.81	high	Yes	Yes	eggNOG, Hieranoid, Homologene, Inparanoid, Isobase, OMA, OrthoFinder, OrthoInspector, orthoMCL, Panther, Phylome, RoundUp, TreeFam
FBgn0051713	Apf	8049	NUDT2	ENSG00000164978	12	11.76	high	Yes	Yes	eggNOG, Hieranoid, Homologene, Isobase, OMA, OrthoFinder, OrthoInspector, orthoMCL, Panther, Phylome, RoundUp, TreeFam
FBgn0260941	app	20341	ZDHHC14	ENSG00000175048	10	9.84	high	Yes	Yes	Compara, eggNOG, Homologene, OrthoDB, OrthoFinder, OrthoInspector, Panther, Phylome, RoundUp, TreeFam
FBgn0000119	arr	6698	LRP6	ENSG00000070018	13	12.62	high	Yes	Yes	Compara, eggNOG, Hieranoid, Homologene, Inparanoid, Isobase, OMA, OrthoDB, OrthoFinder, OrthoInspector, orthoMCL, Phylome, TreeFam
FBgn0050372	Asap	2721	ASAP2	ENSG00000151693	12	11.87	high	Yes	Yes	eggNOG, Hieranoid, Inparanoid, OMA, OrthoDB, OrthoFinder, OrthoInspector, orthoMCL, Panther, Phylome, RoundUp, TreeFam
FBgn0264460	asRNA:CR43868
FBgn0264599	asRNA:CR43948
FBgn0266359	asRNA:CR45007
FBgn0266429	AstA-R1	4133	GALR2	ENSG00000182687	11	10.77	high	Yes	Yes	Compara, eggNOG, Hieranoid, Homologene, Inparanoid, Isobase, OrthoDB, OrthoFinder, OrthoInspector, orthoMCL, RoundUp
FBgn0260945	Atg1	13480	ULK2	ENSG00000083290	13	12.8	high	Yes	Yes	Compara, eggNOG, Hieranoid, Inparanoid, OMA, OrthoDB, OrthoFinder, OrthoInspector, orthoMCL, Panther, Phylome, RoundUp, TreeFam
FBgn0260945	Atg1	12558	ULK1	ENSG00000177169	13	12.74	high	Yes	Yes	Compara, eggNOG, Hieranoid, Inparanoid, Isobase, OrthoDB, OrthoFinder, OrthoInspector, orthoMCL, Panther, Phylome, RoundUp, TreeFam
FBgn0010750	atms	25459	PAF1	ENSG00000006712	13	12.79	high	Yes	Yes	Compara, eggNOG, Hieranoid, Homologene, Inparanoid, OMA, OrthoFinder, OrthoInspector, orthoMCL, Panther, Phylome, RoundUp, TreeFam
FBgn0041188	Atx2	31326	ATXN2L	ENSG00000168488	10	9.98	high	Yes	Yes	Compara, eggNOG, Hieranoid, Inparanoid, OMA, OrthoFinder, OrthoInspector, Panther, RoundUp, TreeFam
FBgn0023407	B4
FBgn0039584	beat-VI	29849	CADM2	ENSG00000175161	1	0.91	low	Yes	Yes	Phylome
FBgn0039584	beat-VI	14685	F11R	ENSG00000158769	1	0.91	low	Yes	Yes	Phylome
FBgn0014135	bnl	3677	FGF20	ENSG00000078579	7	6.91	high	Yes	Yes	Compara, eggNOG, Isobase, OrthoFinder, OrthoInspector, Panther, RoundUp
FBgn0000241	bw	74	ABCG2	ENSG00000118777	3	2.91	moderate	Yes	No	eggNOG, OrthoDB, OrthoFinder
FBgn0000241	bw	73	ABCG1	ENSG00000160179	3	2.91	moderate	Yes	No	eggNOG, OrthoDB, OrthoFinder
FBgn0259228	C3G	4568	RAPGEF1	ENSG00000107263	11	10.73	high	Yes	Yes	Compara, eggNOG, Inparanoid, Isobase, OrthoFinder, OrthoInspector, orthoMCL, Panther, Phylome, RoundUp, TreeFam
FBgn0037963	Cad87A	8655	PCDH1	ENSG00000156453	1	1.1	low	Yes	Yes	Panther
FBgn0037963	Cad87A	8656	PCDH11X	ENSG00000102290	1	1.1	low	Yes	Yes	Panther
FBgn0037963	Cad87A	14674	PCDH15	ENSG00000150275	1	1.1	low	Yes	No	Panther
FBgn0037963	Cad87A	14550	CDHR1	ENSG00000148600	1	1.1	low	Yes	Yes	Panther
FBgn0037963	Cad87A	8659	PCDH7	ENSG00000169851	1	1.1	low	Yes	Yes	Panther
FBgn0037963	Cad87A	14257	PCDH20	ENSG00000280165	1	1.1	low	Yes	Yes	Panther
FBgn0037963	Cad87A	15813	PCDH11Y	ENSG00000099715	1	1.1	low	Yes	Yes	Panther
FBgn0037963	Cad87A	8661	PCDH9	ENSG00000184226	1	1.1	low	Yes	Yes	Panther
FBgn0037963	Cad87A	1755	CDH16	ENSG00000166589	1	1.1	low	Yes	Yes	Panther
FBgn0037963	Cad87A	34527	CDHR4	ENSG00000187492	1	1.1	low	Yes	Yes	Panther
FBgn0037963	Cad87A	23112	FAT3	ENSG00000165323	1	1	low	Yes	No	OrthoFinder
FBgn0037963	Cad87A	3595	FAT1	ENSG00000083857	1	1	low	Yes	No	OrthoFinder
FBgn0037963	Cad87A	3596	FAT2	ENSG00000086570	1	1	low	Yes	No	OrthoFinder
FBgn0037963	Cad87A	8672	PCDHA6	ENSG00000081842	1	0.95	low	Yes	Yes	Isobase
FBgn0037963	Cad87A	8686	PCDHB15	ENSG00000113248	1	0.91	low	Yes	Yes	Phylome
FBgn0037963	Cad87A	13733	CDH23	ENSG00000107736	1	0.91	low	Yes	No	Phylome
FBgn0037963	Cad87A	8692	PCDHB7	ENSG00000113212	1	0.91	low	Yes	No	Phylome
FBgn0037963	Cad87A	8680	PCDHB1	ENSG00000171815	1	0.91	low	Yes	Yes	Phylome
FBgn0037963	Cad87A	8666	PCDHA12	ENSG00000251664	1	0.91	low	Yes	Yes	Phylome
FBgn0259234	Camta	18806	CAMTA1	ENSG00000171735	12	11.87	high	Yes	Yes	eggNOG, Hieranoid, Inparanoid, OMA, OrthoDB, OrthoFinder, OrthoInspector, orthoMCL, Panther, Phylome, RoundUp, TreeFam
FBgn0004876	cdi	11732	TESK2	ENSG00000070759	8	7.85	high	Yes	Yes	eggNOG, Isobase, OrthoDB, OrthoInspector, orthoMCL, Panther, RoundUp, TreeFam
FBgn0029941	CG1677	25091	ZC3H18	ENSG00000158545	11	10.8	high	Yes	Yes	Compara, eggNOG, Hieranoid, Inparanoid, Isobase, OMA, OrthoFinder, OrthoInspector, orthoMCL, Panther, TreeFam
FBgn0034957	CG3121	21558	RSPH4A	ENSG00000111834	12	11.8	high	Yes	Yes	Compara, eggNOG, Inparanoid, OMA, OrthoDB, OrthoFinder, OrthoInspector, orthoMCL, Panther, Phylome, RoundUp, TreeFam
FBgn0034859	CG3520	23377	FOCAD	ENSG00000188352	12	11.79	high	Yes	Yes	Compara, eggNOG, Hieranoid, Inparanoid, OrthoDB, OrthoFinder, OrthoInspector, orthoMCL, Panther, Phylome, RoundUp, TreeFam
FBgn0033793	CG3955	9500	PSCA	ENSG00000167653	1	1.01	low	Yes	Yes	OrthoDB
FBgn0036793	CG4174	30135	P4HA3	ENSG00000149380	4	3.84	moderate	Yes	No	Compara, eggNOG, Panther, Phylome
FBgn0034956	CG4324	25417	SVOP	ENSG00000166111	15	14.75	high	Yes	Yes	Compara, eggNOG, Hieranoid, Homologene, Inparanoid, Isobase, OMA, OrthoDB, OrthoFinder, OrthoInspector, orthoMCL, Panther, Phylome, RoundUp, TreeFam
FBgn0032166	CG4619	25790	FASTKD5	ENSG00000215251	1	1.01	low	Yes	No	OrthoDB
FBgn0036202	CG6024	32069	LDLRAD1	ENSG00000203985	1	0.93	low	Yes	Yes	Compara
FBgn0037956	CG6959	12004	TPBG	ENSG00000146242	6	6.13	high	Yes	Yes	Inparanoid, OMA, OrthoDB, OrthoFinder, Panther, TreeFam
FBgn0037107	CG7166	34550	IGLON5	ENSG00000142549	2	1.9	moderate	Yes	No	eggNOG, OrthoFinder
FBgn0037107	CG7166	6705	LSAMP	ENSG00000185565	2	1.9	moderate	Yes	No	eggNOG, OrthoFinder
FBgn0037107	CG7166	17941	NTM	ENSG00000182667	2	1.9	moderate	Yes	No	eggNOG, OrthoFinder
FBgn0037107	CG7166	17302	NEGR1	ENSG00000172260	2	1.9	moderate	Yes	No	eggNOG, OrthoFinder
FBgn0037107	CG7166	8143	OPCML	ENSG00000183715	2	1.9	moderate	Yes	No	eggNOG, OrthoFinder
FBgn0035793	CG7546	13919	BAG6	ENSG00000204463	13	12.8	high	Yes	Yes	Compara, eggNOG, Hieranoid, Inparanoid, OMA, OrthoDB, OrthoFinder, OrthoInspector, orthoMCL, Panther, Phylome, RoundUp, TreeFam
FBgn0031003	CG7889	32221	EEF2KMT	ENSG00000118894	14	13.8	high	Yes	Yes	Compara, eggNOG, Hieranoid, Homologene, Inparanoid, OMA, OrthoDB, OrthoFinder, OrthoInspector, orthoMCL, Panther, Phylome, RoundUp, TreeFam
FBgn0032010	CG8086	26841	ODF3L2	ENSG00000181781	5	5	moderate	Yes	No	OrthoDB, orthoMCL, Panther, RoundUp, TreeFam
FBgn0032010	CG8086	19905	ODF3	ENSG00000177947	5	5	moderate	Yes	No	OrthoDB, orthoMCL, Panther, RoundUp, TreeFam
FBgn0036659	CG9701	15583	LCTL	ENSG00000188501	11	10.79	high	Yes	Yes	Compara, eggNOG, Inparanoid, OrthoDB, OrthoFinder, OrthoInspector, orthoMCL, Panther, Phylome, RoundUp, TreeFam
FBgn0036361	CG10154	15855	CD93	ENSG00000125810	1	1.01	low	Yes	No	OrthoDB
FBgn0036361	CG10154	25413	SUSD1	ENSG00000106868	1	1.01	low	Yes	Yes	OrthoDB
FBgn0036361	CG10154	6714	LTBP1	ENSG00000049323	1	1.01	low	Yes	No	OrthoDB
FBgn0036361	CG10154	3602	FBLN5	ENSG00000140092	1	1.01	low	Yes	No	OrthoDB
FBgn0036361	CG10154	3229	EGF	ENSG00000138798	1	1.01	low	Yes	No	OrthoDB
FBgn0036361	CG10154	-	LOC105373985		1	1.01	low	Yes	Yes	OrthoDB
FBgn0036361	CG10154	18219	CD248	ENSG00000174807	1	1.01	low	Yes	Yes	OrthoDB
FBgn0036361	CG10154	3604	FBN2	ENSG00000138829	1	1.01	low	Yes	No	OrthoDB
FBgn0036361	CG10154	3600	FBLN1	ENSG00000077942	1	1.01	low	Yes	No	OrthoDB
FBgn0036361	CG10154	-	LOC105375809		1	1.01	low	Yes	Yes	OrthoDB
FBgn0036361	CG10154	6716	LTBP3	ENSG00000168056	1	1.01	low	Yes	No	OrthoDB
FBgn0036361	CG10154	3219	EFEMP2	ENSG00000172638	1	1.01	low	Yes	No	OrthoDB
FBgn0036361	CG10154	18794	FBN3	ENSG00000142449	1	1.01	low	Yes	No	OrthoDB
FBgn0036361	CG10154	3218	EFEMP1	ENSG00000115380	1	1.01	low	Yes	Yes	OrthoDB
FBgn0036361	CG10154	6717	LTBP4	ENSG00000090006	1	1.01	low	Yes	No	OrthoDB
FBgn0036361	CG10154	6907	MATN1	ENSG00000162510	1	1.01	low	Yes	No	OrthoDB
FBgn0036361	CG10154	3603	FBN1	ENSG00000166147	1	1.01	low	Yes	No	OrthoDB
FBgn0036361	CG10154	6412	KRT1	ENSG00000167768	1	1.01	low	Yes	Yes	OrthoDB
FBgn0036361	CG10154	6908	MATN2	ENSG00000132561	1	1.01	low	Yes	No	OrthoDB
FBgn0036361	CG10154	6909	MATN3	ENSG00000132031	1	1.01	low	Yes	No	OrthoDB
FBgn0036361	CG10154	6715	LTBP2	ENSG00000119681	1	1.01	low	Yes	No	OrthoDB
FBgn0036361	CG10154	6910	MATN4	ENSG00000124159	1	1.01	low	Yes	No	OrthoDB
FBgn0036361	CG10154	11784	THBD	ENSG00000178726	1	1.01	low	Yes	No	OrthoDB
FBgn0032783	CG10237	16114	TTPAL	ENSG00000124120	10	9.92	high	Yes	Yes	Compara, eggNOG, Hieranoid, Inparanoid, OrthoDB, OrthoFinder, OrthoInspector, orthoMCL, Panther, RoundUp
FBgn0039323	CG10559
FBgn0036290	CG10638	382	AKR1B10	ENSG00000198074	6	5.91	moderate	Yes	No	eggNOG, Hieranoid, OrthoDB, OrthoFinder, orthoMCL, Panther
FBgn0036290	CG10638	381	AKR1B1	ENSG00000085662	6	5.91	moderate	Yes	No	eggNOG, Hieranoid, OrthoDB, OrthoFinder, orthoMCL, Panther
FBgn0036290	CG10638	388	AKR1D1	ENSG00000122787	6	5.86	moderate	Yes	No	eggNOG, Isobase, OrthoDB, OrthoFinder, orthoMCL, Panther
FBgn0036360	CG10713
FBgn0034420	CG10737	1266	C2CD2	ENSG00000157617	6	5.87	high	Yes	Yes	Compara, eggNOG, OrthoFinder, Panther, Phylome, RoundUp
FBgn0034221	CG10764
FBgn0035488	CG11593	779	ATCAY	ENSG00000167654	9	8.93	high	Yes	Yes	Compara, eggNOG, Inparanoid, OrthoDB, OrthoFinder, OrthoInspector, Panther, Phylome, RoundUp
FBgn0039265	CG11790	25237	TMX4	ENSG00000125827	2	1.91	moderate	Yes	No	eggNOG, OrthoDB
FBgn0039265	CG11790	15487	TMX1	ENSG00000139921	2	1.91	moderate	Yes	No	eggNOG, OrthoDB
FBgn0039266	CG11791
FBgn0033252	CG12769	13177	IKZF2	ENSG00000030419	3	2.97	high	Yes	Yes	Inparanoid, OMA, Phylome
FBgn0033788	CG13323
FBgn0036799	CG13380
FBgn0039219	CG13630	15789	METAP1	ENSG00000164024	15	14.75	high	Yes	Yes	Compara, eggNOG, Hieranoid, Homologene, Inparanoid, Isobase, OMA, OrthoDB, OrthoFinder, OrthoInspector, orthoMCL, Panther, Phylome, RoundUp, TreeFam
FBgn0031834	CG13766
FBgn0036364	CG14109
FBgn0032023	CG14274
FBgn0037275	CG14655	4930	ZBTB48	ENSG00000204859	1	1.1	low	Yes	Yes	Panther
FBgn0037275	CG14655	28322	ZNF524	ENSG00000171443	1	1.1	low	Yes	Yes	Panther
FBgn0037275	CG14655	18609	ZNF383	ENSG00000188283	1	1.1	low	Yes	No	Panther
FBgn0037275	CG14655	28854	ZNF667	ENSG00000198046	1	1.1	low	Yes	No	Panther
FBgn0037275	CG14655	11128	SNAI1	ENSG00000124216	1	1.1	low	Yes	No	Panther
FBgn0037275	CG14655	26279	ZNF671	ENSG00000083814	1	1.1	low	Yes	No	Panther
FBgn0037275	CG14655	31930	ZNF662	ENSG00000182983	1	1.1	low	Yes	No	Panther
FBgn0037275	CG14655	27815	ZNF707	ENSG00000181135	1	1.1	low	Yes	No	Panther
FBgn0037275	CG14655	13004	ZNF212	ENSG00000170260	1	1.1	low	Yes	Yes	Panther
FBgn0037275	CG14655	3121	E4F1	ENSG00000167967	1	1.1	low	Yes	Yes	Panther
FBgn0037275	CG14655	18079	ZNF362	ENSG00000160094	1	1.1	low	Yes	No	Panther
FBgn0037275	CG14655	16838	ZNF358	ENSG00000198816	1	1.1	low	Yes	No	Panther
FBgn0037275	CG14655	25017	ZNF581	ENSG00000171425	1	1.1	low	Yes	Yes	Panther
FBgn0037275	CG14655	26049	ZNF692	ENSG00000171163	1	1.1	low	Yes	Yes	Panther
FBgn0037275	CG14655	6914	MAZ	ENSG00000103495	1	1.1	low	Yes	No	Panther
FBgn0037275	CG14655	26720	ZNF660	ENSG00000144792	1	1.1	low	Yes	Yes	Panther
FBgn0037275	CG14655	27614	ZNF763	ENSG00000197054	1	1.1	low	Yes	Yes	Panther
FBgn0037275	CG14655	38705	ZNF865	ENSG00000261221	1	1.1	low	Yes	Yes	Panther
FBgn0037275	CG14655	12930	ZBTB16	ENSG00000109906	1	0.91	low	Yes	Yes	Phylome
FBgn0037275	CG14655	14283	IKZF5	ENSG00000095574	1	0.91	low	Yes	No	Phylome
FBgn0037275	CG14655	13156	ZNF81	ENSG00000197779	1	0.91	low	Yes	No	Phylome
FBgn0040571	CG17193
FBgn0032414	CG17211
FBgn0030114	CG17754	6356	KLHL5	ENSG00000109790	14	13.8	high	Yes	Yes	Compara, eggNOG, Hieranoid, Homologene, Inparanoid, OMA, OrthoDB, OrthoFinder, OrthoInspector, orthoMCL, Panther, Phylome, RoundUp, TreeFam
FBgn0028480	CG17841	25295	TLCD3B	ENSG00000149926	12	11.83	high	Yes	Yes	Compara, eggNOG, Hieranoid, Homologene, Inparanoid, OrthoDB, OrthoFinder, OrthoInspector, orthoMCL, Panther, Phylome, RoundUp
FBgn0032265	CG18301	23455	LIPM	ENSG00000173239	12	11.81	moderate	Yes	No	Compara, eggNOG, Hieranoid, Homologene, Inparanoid, OMA, OrthoDB, OrthoFinder, OrthoInspector, orthoMCL, Panther, Phylome
FBgn0032265	CG18301	6622	LIPF	ENSG00000182333	12	11.76	moderate	Yes	No	Compara, eggNOG, Hieranoid, Inparanoid, Isobase, OMA, OrthoDB, OrthoFinder, OrthoInspector, orthoMCL, Panther, Phylome
FBgn0050015	CG30015
FBgn0050183	CG30183	14082	ANLN	ENSG00000011426	3	2.93	moderate	Yes	No	Compara, eggNOG, Panther
FBgn0051102	CG31102
FBgn0051221	CG31221	6693	LRP1B	ENSG00000168702	1	0.95	low	Yes	No	Isobase
FBgn0051343	CG31343	500	ANPEP	ENSG00000166825	5	4.84	moderate	Yes	No	Compara, eggNOG, OrthoDB, orthoMCL, Panther
FBgn0051368	CG31368	29513	AQR	ENSG00000021776	14	13.85	high	Yes	Yes	Compara, eggNOG, Hieranoid, Homologene, Inparanoid, Isobase, OMA, OrthoDB, OrthoFinder, OrthoInspector, Panther, Phylome, RoundUp, TreeFam
FBgn0028490	CG31705	13187	ZP1	ENSG00000149506	1	0.9	low	Yes	Yes	eggNOG
FBgn0052121	CG32121	37214	BTBD18	ENSG00000233436	2	2	moderate	Yes	No	OrthoFinder, OrthoInspector
FBgn0052201	CG32201	30135	P4HA3	ENSG00000149380	5	4.85	moderate	Yes	No	Compara, eggNOG, OrthoDB, Panther, Phylome
FBgn0052206	CG32206	2548	CUBN	ENSG00000107611	1	1.1	low	Yes	No	Panther
FBgn0063667	CG32335	30204	C11orf54	ENSG00000182919	14	13.72	high	Yes	Yes	Compara, eggNOG, Hieranoid, Homologene, Inparanoid, Isobase, OMA, OrthoDB, OrthoFinder, OrthoInspector, orthoMCL, Panther, Phylome, TreeFam
FBgn0052373	CG32373	6716	LTBP3	ENSG00000168056	2	1.97	moderate	Yes	No	OrthoDB, TreeFam
FBgn0052373	CG32373	3602	FBLN5	ENSG00000140092	2	1.97	moderate	Yes	No	OrthoDB, TreeFam
FBgn0052373	CG32373	18794	FBN3	ENSG00000142449	2	1.91	moderate	Yes	No	eggNOG, OrthoDB
FBgn0052373	CG32373	6910	MATN4	ENSG00000124159	2	1.91	moderate	Yes	No	eggNOG, OrthoDB
FBgn0052373	CG32373	3604	FBN2	ENSG00000138829	2	1.91	moderate	Yes	No	eggNOG, OrthoDB
FBgn0052373	CG32373	3603	FBN1	ENSG00000166147	2	1.91	moderate	Yes	No	eggNOG, OrthoDB
FBgn0052373	CG32373	6908	MATN2	ENSG00000132561	2	1.91	moderate	Yes	No	eggNOG, OrthoDB
FBgn0052392	CG32392	21054	RSPH3	ENSG00000130363	11	10.74	high	Yes	Yes	Compara, eggNOG, Homologene, OrthoDB, OrthoFinder, OrthoInspector, orthoMCL, Panther, Phylome, RoundUp, TreeFam
FBgn0053970	CG33970	33	ABCA3	ENSG00000167972	2	1.9	moderate	Yes	No	eggNOG, OrthoFinder
FBgn0053970	CG33970	14637	ABCA12	ENSG00000144452	2	1.9	moderate	Yes	No	eggNOG, OrthoFinder
FBgn0053970	CG33970	32	ABCA2	ENSG00000107331	2	1.9	moderate	Yes	No	eggNOG, OrthoFinder
FBgn0053970	CG33970	74	ABCG2	ENSG00000118777	2	1.81	moderate	Yes	No	eggNOG, Phylome
FBgn0083956	CG34120	14637	ABCA12	ENSG00000144452	9	8.67	high	Yes	Yes	Compara, eggNOG, Inparanoid, OMA, OrthoDB, OrthoFinder, orthoMCL, Phylome, TreeFam
FBgn0085382	CG34353	6705	LSAMP	ENSG00000185565	3	2.9	moderate	Yes	No	eggNOG, Homologene, OrthoFinder
FBgn0085383	CG34354	11802	TIA1	ENSG00000116001	7	6.88	moderate	Yes	No	eggNOG, Hieranoid, OrthoDB, OrthoFinder, Panther, Phylome, TreeFam
FBgn0085383	CG34354	11804	TIAL1	ENSG00000151923	7	6.88	moderate	Yes	No	eggNOG, Hieranoid, OrthoDB, OrthoFinder, Panther, Phylome, TreeFam
FBgn0085386	CG34357	4691	GUCY2F	ENSG00000101890	9	8.81	high	Yes	Yes	eggNOG, OrthoDB, OrthoFinder, OrthoInspector, orthoMCL, Panther, Phylome, RoundUp, TreeFam
FBgn0085399	CG34370	18121	MFRP	ENSG00000235718	1	1.1	low	Yes	No	Panther
FBgn0085399	CG34370	31708	LRP12	ENSG00000147650	1	1.1	low	Yes	No	Panther
FBgn0085427	CG34398
FBgn0085480	CG34451	24337	C1GALT1	ENSG00000106392	5	4.9	moderate	Yes	No	Compara, eggNOG, OrthoDB, Panther, TreeFam
FBgn0085481	CG34452	24337	C1GALT1	ENSG00000106392	4	3.97	moderate	Yes	No	eggNOG, OrthoDB, Panther, TreeFam
FBgn0262875	CG43230
FBgn0263131	CG43373	236	ADCY5	ENSG00000173175	11	10.88	high	Yes	Yes	Compara, eggNOG, Hieranoid, Homologene, Inparanoid, OrthoFinder, OrthoInspector, Panther, Phylome, RoundUp, TreeFam
FBgn0265002	CG44153	2176	CNTN6	ENSG00000134115	1	1.1	low	Yes	No	Panther
FBgn0265002	CG44153	3039	DSCAM	ENSG00000171587	1	1.1	low	Yes	No	Panther
FBgn0265002	CG44153	2174	CNTN4	ENSG00000144619	1	1.1	low	Yes	No	Panther
FBgn0265002	CG44153	2172	CNTN2	ENSG00000184144	1	1.1	low	Yes	No	Panther
FBgn0265002	CG44153	14656	DSCAML1	ENSG00000177103	1	1.1	low	Yes	No	Panther
FBgn0265002	CG44153	17068	PALLD	ENSG00000129116	1	1.1	low	Yes	No	Panther
FBgn0265002	CG44153	23246	MYPN	ENSG00000138347	1	1.1	low	Yes	No	Panther
FBgn0265002	CG44153	945	ADGRB3	ENSG00000135298	1	0.91	low	Yes	Yes	Phylome
FBgn0265084	CG44195
FBgn0266354	CG45002	20823	DPP10	ENSG00000175497	6	5.88	moderate	Yes	No	eggNOG, Hieranoid, OrthoDB, Panther, Phylome, TreeFam
FBgn0266354	CG45002	3010	DPP6	ENSG00000130226	6	5.88	moderate	Yes	No	eggNOG, Hieranoid, OrthoDB, Panther, Phylome, TreeFam
FBgn0266525	CG45092
FBgn0267964	CG46244
FBgn0285963	CG46339	6656	LNPEP	ENSG00000113441	4	3.94	moderate	Yes	No	Compara, eggNOG, OrthoDB, Panther
FBgn0285963	CG46339	18173	ERAP1	ENSG00000164307	4	3.94	moderate	Yes	No	Compara, eggNOG, OrthoDB, Panther
FBgn0285963	CG46339	29499	ERAP2	ENSG00000164308	4	3.94	moderate	Yes	No	Compara, eggNOG, OrthoDB, Panther
FBgn0261293	CheB53b
FBgn0033095	chk	23094	SLC16A12	ENSG00000152779	5	5	moderate	Yes	No	eggNOG, Hieranoid, OrthoFinder, OrthoInspector, Panther
FBgn0033095	chk	10927	SLC16A6	ENSG00000108932	5	5	moderate	Yes	No	eggNOG, Hieranoid, OrthoFinder, OrthoInspector, Panther
FBgn0033095	chk	10924	SLC16A3	ENSG00000141526	5	5	moderate	Yes	No	eggNOG, Hieranoid, OrthoFinder, OrthoInspector, Panther
FBgn0033095	chk	10928	SLC16A7	ENSG00000118596	5	5	moderate	Yes	No	eggNOG, Hieranoid, OrthoFinder, OrthoInspector, Panther
FBgn0033095	chk	10922	SLC16A1	ENSG00000155380	5	5	moderate	Yes	No	eggNOG, Hieranoid, OrthoFinder, OrthoInspector, Panther
FBgn0033095	chk	10926	SLC16A5	ENSG00000170190	5	5	moderate	Yes	No	eggNOG, Hieranoid, OrthoFinder, OrthoInspector, Panther
FBgn0033095	chk	16270	SLC16A8	ENSG00000100156	5	5	moderate	Yes	No	eggNOG, Hieranoid, OrthoFinder, OrthoInspector, Panther
FBgn0033095	chk	26417	SLC16A14	ENSG00000163053	5	4.98	moderate	Yes	No	eggNOG, Isobase, OrthoFinder, Panther, RoundUp
FBgn0028387	chm	17016	KAT7	ENSG00000136504	12	11.86	high	Yes	Yes	eggNOG, Hieranoid, Homologene, Inparanoid, OrthoDB, OrthoFinder, OrthoInspector, orthoMCL, Panther, Phylome, RoundUp, TreeFam
FBgn0041160	comm2
FBgn0019624	COX5A	2267	COX5A	ENSG00000178741	14	13.8	high	Yes	Yes	Compara, eggNOG, Hieranoid, Homologene, Inparanoid, OMA, OrthoDB, OrthoFinder, OrthoInspector, orthoMCL, Panther, Phylome, RoundUp, TreeFam
FBgn0042119	Cpr65Au
FBgn0262542	CR43096
FBgn0036278	CrzR	4421	GNRHR	ENSG00000109163	4	3.85	moderate	Yes	No	Compara, Isobase, OrthoDB, TreeFam
FBgn0000382	csw	9644	PTPN11	ENSG00000179295	12	11.77	high	Yes	Yes	eggNOG, Hieranoid, Homologene, Inparanoid, OMA, OrthoDB, OrthoFinder, OrthoInspector, orthoMCL, Phylome, RoundUp, TreeFam
FBgn0285955	cv-c	2897	DLC1	ENSG00000164741	9	8.79	high	Yes	Yes	eggNOG, Hieranoid, Isobase, OrthoFinder, OrthoInspector, orthoMCL, Panther, Phylome, RoundUp
FBgn0010382	CycE	1589	CCNE1	ENSG00000105173	11	10.74	high	Yes	Yes	Compara, eggNOG, Homologene, OrthoDB, OrthoFinder, OrthoInspector, orthoMCL, Panther, Phylome, RoundUp, TreeFam
FBgn0038511	cysu	3423	EPX	ENSG00000121053	4	3.79	moderate	Yes	No	Compara, eggNOG, Isobase, OrthoDB
FBgn0001624	dlg1	2900	DLG1	ENSG00000075711	13	12.79	high	Yes	Yes	Compara, eggNOG, Hieranoid, Homologene, Inparanoid, OMA, OrthoFinder, OrthoInspector, orthoMCL, Panther, Phylome, RoundUp, TreeFam
FBgn0032363	Dlg5	2904	DLG5	ENSG00000151208	12	11.8	high	Yes	Yes	Compara, eggNOG, Inparanoid, OMA, OrthoDB, OrthoFinder, OrthoInspector, orthoMCL, Panther, Phylome, RoundUp, TreeFam
FBgn0035954	Doc3	11605	TBX6	ENSG00000149922	10	9.87	high	Yes	Yes	Compara, eggNOG, Hieranoid, Inparanoid, OrthoFinder, OrthoInspector, orthoMCL, Panther, RoundUp, TreeFam
FBgn0052057	dpr10	3039	DSCAM	ENSG00000171587	1	0.9	low	Yes	No	eggNOG
FBgn0052057	dpr10	19308	SDK2	ENSG00000069188	1	0.9	low	Yes	No	eggNOG
FBgn0052057	dpr10	34550	IGLON5	ENSG00000142549	1	0.9	low	Yes	No	eggNOG
FBgn0052057	dpr10	18816	KIRREL2	ENSG00000126259	1	0.9	low	Yes	No	eggNOG
FBgn0052057	dpr10	12601	USH2A	ENSG00000042781	1	0.9	low	Yes	Yes	eggNOG
FBgn0052057	dpr10	19307	SDK1	ENSG00000146555	1	0.9	low	Yes	No	eggNOG
FBgn0052057	dpr10	24783	LRIT3	ENSG00000183423	1	0.9	low	Yes	Yes	eggNOG
FBgn0052057	dpr10	17302	NEGR1	ENSG00000172260	1	0.9	low	Yes	No	eggNOG
FBgn0052057	dpr10	19262	PAPLN	ENSG00000100767	1	0.9	low	Yes	No	eggNOG
FBgn0052057	dpr10	18132	IGSF9	ENSG00000085552	1	0.9	low	Yes	No	eggNOG
FBgn0052057	dpr10	9679	PTPRQ	ENSG00000139304	1	0.9	low	Yes	No	eggNOG
FBgn0052057	dpr10	8143	OPCML	ENSG00000183715	1	0.9	low	Yes	No	eggNOG
FBgn0052057	dpr10	7657	NCAM2	ENSG00000154654	1	0.9	low	Yes	No	eggNOG
FBgn0052057	dpr10	23404	LRIT1	ENSG00000148602	1	0.9	low	Yes	Yes	eggNOG
FBgn0052057	dpr10	7656	NCAM1	ENSG00000149294	1	0.9	low	Yes	No	eggNOG
FBgn0052057	dpr10	32326	IGSF9B	ENSG00000080854	1	0.9	low	Yes	No	eggNOG
FBgn0052057	dpr10	14656	DSCAML1	ENSG00000177103	1	0.9	low	Yes	No	eggNOG
FBgn0052057	dpr10	6705	LSAMP	ENSG00000185565	1	0.9	low	Yes	No	eggNOG
FBgn0052057	dpr10	23204	KIRREL3	ENSG00000149571	1	0.9	low	Yes	No	eggNOG
FBgn0052057	dpr10	17941	NTM	ENSG00000182667	1	0.9	low	Yes	No	eggNOG
FBgn0052057	dpr10	15734	KIRREL1	ENSG00000183853	1	0.9	low	Yes	No	eggNOG
FBgn0034286	dpr13	1705	CD86	ENSG00000114013	1	1.01	low	Yes	Yes	OrthoDB
FBgn0034286	dpr13	3039	DSCAM	ENSG00000171587	1	0.9	low	Yes	No	eggNOG
FBgn0034286	dpr13	19308	SDK2	ENSG00000069188	1	0.9	low	Yes	No	eggNOG
FBgn0034286	dpr13	34550	IGLON5	ENSG00000142549	1	0.9	low	Yes	No	eggNOG
FBgn0034286	dpr13	18816	KIRREL2	ENSG00000126259	1	0.9	low	Yes	No	eggNOG
FBgn0034286	dpr13	12601	USH2A	ENSG00000042781	1	0.9	low	Yes	Yes	eggNOG
FBgn0034286	dpr13	19307	SDK1	ENSG00000146555	1	0.9	low	Yes	No	eggNOG
FBgn0034286	dpr13	24783	LRIT3	ENSG00000183423	1	0.9	low	Yes	Yes	eggNOG
FBgn0034286	dpr13	17302	NEGR1	ENSG00000172260	1	0.9	low	Yes	No	eggNOG
FBgn0034286	dpr13	19262	PAPLN	ENSG00000100767	1	0.9	low	Yes	No	eggNOG
FBgn0034286	dpr13	18132	IGSF9	ENSG00000085552	1	0.9	low	Yes	No	eggNOG
FBgn0034286	dpr13	9679	PTPRQ	ENSG00000139304	1	0.9	low	Yes	No	eggNOG
FBgn0034286	dpr13	8143	OPCML	ENSG00000183715	1	0.9	low	Yes	No	eggNOG
FBgn0034286	dpr13	7657	NCAM2	ENSG00000154654	1	0.9	low	Yes	No	eggNOG
FBgn0034286	dpr13	23404	LRIT1	ENSG00000148602	1	0.9	low	Yes	Yes	eggNOG
FBgn0034286	dpr13	7656	NCAM1	ENSG00000149294	1	0.9	low	Yes	No	eggNOG
FBgn0034286	dpr13	32326	IGSF9B	ENSG00000080854	1	0.9	low	Yes	No	eggNOG
FBgn0034286	dpr13	14656	DSCAML1	ENSG00000177103	1	0.9	low	Yes	No	eggNOG
FBgn0034286	dpr13	6705	LSAMP	ENSG00000185565	1	0.9	low	Yes	No	eggNOG
FBgn0034286	dpr13	23204	KIRREL3	ENSG00000149571	1	0.9	low	Yes	No	eggNOG
FBgn0034286	dpr13	17941	NTM	ENSG00000182667	1	0.9	low	Yes	No	eggNOG
FBgn0034286	dpr13	15734	KIRREL1	ENSG00000183853	1	0.9	low	Yes	No	eggNOG
FBgn0052666	Drak	11396	STK17B	ENSG00000081320	9	8.85	high	Yes	Yes	eggNOG, Homologene, Isobase, OrthoFinder, OrthoInspector, Panther, Phylome, RoundUp, TreeFam
FBgn0066365	dyl
FBgn0000547	ed	7908	NPHS1	ENSG00000161270	2	2	moderate	Yes	No	eggNOG, Panther
FBgn0000568	Eip75B	9236	PPARG	ENSG00000132170	4	4.13	high	Yes	Yes	OrthoFinder, OrthoInspector, Panther, RoundUp
FBgn0000568	Eip75B	9232	PPARA	ENSG00000186951	4	4.13	high	Yes	Yes	OrthoFinder, OrthoInspector, Panther, RoundUp
FBgn0000568	Eip75B	9235	PPARD	ENSG00000112033	4	4.05	high	Yes	Yes	Isobase, OrthoFinder, OrthoInspector, Panther
FBgn0000568	Eip75B	7963	NR1D2	ENSG00000174738	4	4	moderate	Yes	No	Panther, Phylome, RoundUp, TreeFam
FBgn0264490	Eip93F	29503	LCOR	ENSG00000196233	6	5.99	high	Yes	Yes	eggNOG, OrthoFinder, OrthoInspector, Panther, RoundUp, TreeFam
FBgn0264490	Eip93F	30776	LCORL	ENSG00000178177	6	5.92	high	Yes	Yes	Compara, eggNOG, OrthoInspector, Panther, RoundUp, TreeFam
FBgn0011589	Elk	18864	KCNH8	ENSG00000183960	12	11.83	high	Yes	Yes	Compara, eggNOG, Hieranoid, Inparanoid, Isobase, OrthoDB, OrthoFinder, OrthoInspector, orthoMCL, Panther, RoundUp, TreeFam
FBgn0263916	Ent2	11004	SLC29A2	ENSG00000174669	8	7.83	high	Yes	Yes	Compara, eggNOG, OrthoDB, OrthoFinder, orthoMCL, Panther, RoundUp, TreeFam
FBgn0263916	Ent2	23096	SLC29A3	ENSG00000198246	8	7.83	moderate	Yes	No	Compara, eggNOG, OrthoDB, OrthoFinder, orthoMCL, Panther, RoundUp, TreeFam
FBgn0263916	Ent2	11003	SLC29A1	ENSG00000112759	8	7.77	moderate	Yes	No	Compara, eggNOG, Isobase, OrthoFinder, orthoMCL, Panther, RoundUp, TreeFam
FBgn0000606	eve	3507	EVX2	ENSG00000174279	6	6.04	high	Yes	Yes	eggNOG, Inparanoid, OrthoInspector, Panther, RoundUp, TreeFam
FBgn0000606	eve	3506	EVX1	ENSG00000106038	6	5.91	high	Yes	Yes	eggNOG, Inparanoid, OrthoInspector, orthoMCL, Panther, TreeFam
FBgn0000709	fliI	3750	FLII	ENSG00000177731	14	13.74	high	Yes	Yes	Compara, eggNOG, Hieranoid, Homologene, Inparanoid, Isobase, OMA, OrthoFinder, OrthoInspector, orthoMCL, Panther, Phylome, RoundUp, TreeFam
FBgn0011592	fra	7754	NEO1	ENSG00000067141	13	12.87	high	Yes	Yes	eggNOG, Hieranoid, Homologene, Inparanoid, OMA, OrthoDB, OrthoFinder, OrthoInspector, orthoMCL, Panther, Phylome, RoundUp, TreeFam
FBgn0051774	fred	7908	NPHS1	ENSG00000161270	2	2	moderate	Yes	No	eggNOG, Panther
FBgn0035612	frm	2185	COL10A1	ENSG00000123500	1	1.01	low	Yes	Yes	OMA
FBgn0035612	frm	18603	COL25A1	ENSG00000188517	1	1.01	low	Yes	Yes	OMA
FBgn0035612	frm	2216	COL8A2	ENSG00000171812	1	1.01	low	Yes	Yes	OMA
FBgn0035612	frm	3748	FLG	ENSG00000143631	1	0.9	low	Yes	Yes	eggNOG
FBgn0001085	fz	4038	FZD1	ENSG00000157240	13	12.87	high	Yes	Yes	eggNOG, Hieranoid, Homologene, Inparanoid, OMA, OrthoDB, OrthoFinder, OrthoInspector, orthoMCL, Panther, Phylome, RoundUp, TreeFam
FBgn0001085	fz	4045	FZD7	ENSG00000155760	13	12.82	high	Yes	Yes	eggNOG, Hieranoid, Inparanoid, Isobase, OMA, OrthoDB, OrthoFinder, OrthoInspector, orthoMCL, Panther, Phylome, RoundUp, TreeFam
FBgn0026077	Gasp
FBgn0036862	Gbs-76A	9291	PPP1R3A	ENSG00000154415	6	5.92	high	Yes	Yes	eggNOG, Isobase, OrthoDB, OrthoInspector, Panther, TreeFam
FBgn0036862	Gbs-76A	9294	PPP1R3D	ENSG00000132825	6	5.8	high	Yes	Yes	eggNOG, Homologene, OrthoFinder, Phylome, RoundUp, TreeFam
FBgn0262869	Gfrl	32789	GFRAL	ENSG00000187871	6	5.97	high	Yes	Yes	Compara, OrthoFinder, OrthoInspector, Panther, Phylome, RoundUp
FBgn0001987	Gli	14290	NLGN2	ENSG00000169992	5	5.02	moderate	Yes	No	eggNOG, OMA, OrthoDB, OrthoFinder, Panther
FBgn0267336	Glut4EF	32291	ZNF704	ENSG00000164684	10	9.93	high	Yes	Yes	Compara, eggNOG, Hieranoid, Inparanoid, OrthoDB, OrthoFinder, OrthoInspector, Panther, Phylome, RoundUp
FBgn0045479	Gr64a
FBgn0010113	hdc	21041	HECA	ENSG00000112406	12	11.79	high	Yes	Yes	Compara, eggNOG, Hieranoid, Inparanoid, OMA, OrthoFinder, OrthoInspector, orthoMCL, Panther, Phylome, RoundUp, TreeFam
FBgn0041150	hoe1	8101	OCA2	ENSG00000104044	12	11.79	high	Yes	Yes	Compara, eggNOG, Hieranoid, Inparanoid, OrthoDB, OrthoFinder, OrthoInspector, orthoMCL, Panther, Phylome, RoundUp, TreeFam
FBgn0264542	hwt	25116	SHF	ENSG00000138606	6	5.99	high	Yes	Yes	eggNOG, OrthoFinder, OrthoInspector, Panther, RoundUp, TreeFam
FBgn0036150	Ir68a	16768	GRIN3B	ENSG00000116032	2	1.83	high	Yes	Yes	Compara, eggNOG
FBgn0036150	Ir68a	4580	GRIK2	ENSG00000164418	2	1.83	moderate	Yes	No	Compara, eggNOG
FBgn0036150	Ir68a	4575	GRID1	ENSG00000182771	2	1.83	moderate	Yes	No	Compara, eggNOG
FBgn0036150	Ir68a	16767	GRIN3A	ENSG00000198785	2	1.83	moderate	Yes	No	Compara, eggNOG
FBgn0036150	Ir68a	4572	GRIA2	ENSG00000120251	2	1.83	moderate	Yes	No	Compara, eggNOG
FBgn0036150	Ir68a	4579	GRIK1	ENSG00000171189	2	1.83	moderate	Yes	No	Compara, eggNOG
FBgn0036150	Ir68a	4573	GRIA3	ENSG00000125675	2	1.83	moderate	Yes	No	Compara, eggNOG
FBgn0036150	Ir68a	4574	GRIA4	ENSG00000152578	2	1.83	moderate	Yes	No	Compara, eggNOG
FBgn0036150	Ir68a	4586	GRIN2B	ENSG00000273079	2	1.83	moderate	Yes	No	Compara, eggNOG
FBgn0036150	Ir68a	4571	GRIA1	ENSG00000155511	2	1.83	moderate	Yes	No	Compara, eggNOG
FBgn0036150	Ir68a	4582	GRIK4	ENSG00000149403	2	1.83	moderate	Yes	No	Compara, eggNOG
FBgn0036150	Ir68a	4587	GRIN2C	ENSG00000161509	2	1.83	moderate	Yes	No	Compara, eggNOG
FBgn0036150	Ir68a	4576	GRID2	ENSG00000152208	2	1.83	moderate	Yes	No	Compara, eggNOG
FBgn0036150	Ir68a	4581	GRIK3	ENSG00000163873	2	1.83	moderate	Yes	No	Compara, eggNOG
FBgn0036150	Ir68a	4588	GRIN2D	ENSG00000105464	2	1.83	moderate	Yes	No	Compara, eggNOG
FBgn0036150	Ir68a	4583	GRIK5	ENSG00000105737	2	1.83	moderate	Yes	No	Compara, eggNOG
FBgn0036150	Ir68a	4585	GRIN2A	ENSG00000183454	2	1.83	moderate	Yes	No	Compara, eggNOG
FBgn0086655	jing	24051	AEBP2	ENSG00000139154	6	5.86	high	Yes	Yes	eggNOG, OrthoFinder, OrthoInspector, orthoMCL, Panther, TreeFam
FBgn0028369	kirre	23204	KIRREL3	ENSG00000149571	11	10.88	moderate	Yes	No	Compara, eggNOG, Hieranoid, Inparanoid, OrthoDB, OrthoFinder, OrthoInspector, orthoMCL, Panther, RoundUp, TreeFam
FBgn0028369	kirre	15734	KIRREL1	ENSG00000183853	11	10.88	moderate	Yes	No	Compara, eggNOG, Hieranoid, Inparanoid, OrthoDB, OrthoFinder, OrthoInspector, orthoMCL, Panther, RoundUp, TreeFam
FBgn0001311	kkv	4818	HAS1	ENSG00000105509	4	3.89	high	Yes	Yes	eggNOG, OrthoInspector, RoundUp, TreeFam
FBgn0001311	kkv	4820	HAS3	ENSG00000103044	4	3.89	high	Yes	Yes	eggNOG, OrthoInspector, RoundUp, TreeFam
FBgn0001311	kkv	4819	HAS2	ENSG00000170961	4	3.89	high	Yes	Yes	eggNOG, OrthoInspector, RoundUp, TreeFam
FBgn0013469	klu	18078	ZBTB7A	ENSG00000178951	2	1.98	high	Yes	Yes	Compara, Inparanoid
FBgn0020294	ko	23508	STOX1	ENSG00000165730	5	5.03	high	Yes	Yes	eggNOG, OrthoFinder, OrthoInspector, Panther, RoundUp
FBgn0020294	ko	25450	STOX2	ENSG00000173320	5	4.96	high	Yes	Yes	eggNOG, OrthoFinder, OrthoInspector, Panther, TreeFam
FBgn0259984	kuz	188	ADAM10	ENSG00000137845	14	13.75	high	Yes	Yes	Compara, eggNOG, Hieranoid, Inparanoid, Isobase, OMA, OrthoDB, OrthoFinder, OrthoInspector, orthoMCL, Panther, Phylome, RoundUp, TreeFam
FBgn0265276	l(3)neo38	11810	KLF10	ENSG00000155090	1	1.1	low	Yes	No	Panther
FBgn0265276	l(3)neo38	16857	KLF16	ENSG00000129911	1	1.1	low	Yes	Yes	Panther
FBgn0265276	l(3)neo38	23025	KLF14	ENSG00000266265	1	1.1	low	Yes	No	Panther
FBgn0265276	l(3)neo38	14536	KLF15	ENSG00000163884	1	1.1	low	Yes	No	Panther
FBgn0265276	l(3)neo38	11811	KLF11	ENSG00000172059	1	1.1	low	Yes	No	Panther
FBgn0265276	l(3)neo38	1123	KLF9	ENSG00000119138	1	1.1	low	Yes	Yes	Panther
FBgn0265276	l(3)neo38	11205	SP1	ENSG00000185591	1	1.1	low	Yes	No	Panther
FBgn0265276	l(3)neo38	19066	ZBTB12	ENSG00000204366	1	1.01	low	Yes	No	OMA
FBgn0265276	l(3)neo38	24819	ZBTB41	ENSG00000177888	1	0.95	low	Yes	Yes	Isobase
FBgn0265276	l(3)neo38	11208	SP3	ENSG00000172845	1	0.91	low	Yes	No	Phylome
FBgn0265276	l(3)neo38	18668	ZBTB7B	ENSG00000160685	1	0.91	low	Yes	Yes	Phylome
FBgn0000464	Lar	9668	PTPRD	ENSG00000153707	12	11.86	high	Yes	Yes	eggNOG, Hieranoid, Homologene, Inparanoid, OMA, OrthoFinder, OrthoInspector, orthoMCL, Panther, Phylome, RoundUp, TreeFam
FBgn0026411	Lim1	6593	LHX1	ENSG00000273706	12	11.76	high	Yes	Yes	eggNOG, Hieranoid, Homologene, Isobase, OrthoDB, OrthoFinder, OrthoInspector, orthoMCL, Panther, Phylome, RoundUp, TreeFam
FBgn0024740	Lip2	6622	LIPF	ENSG00000182333	6	5.85	moderate	Yes	No	Compara, eggNOG, OrthoDB, OrthoFinder, Panther, Phylome
FBgn0024740	Lip2	23444	LIPK	ENSG00000204021	6	5.85	moderate	Yes	No	Compara, eggNOG, OrthoDB, OrthoFinder, Panther, Phylome
FBgn0024740	Lip2	6617	LIPA	ENSG00000107798	6	5.85	moderate	Yes	No	Compara, eggNOG, OrthoDB, OrthoFinder, Panther, Phylome
FBgn0024740	Lip2	23452	LIPN	ENSG00000204020	6	5.85	moderate	Yes	No	Compara, eggNOG, OrthoDB, OrthoFinder, Panther, Phylome
FBgn0024740	Lip2	23455	LIPM	ENSG00000173239	6	5.85	moderate	Yes	No	Compara, eggNOG, OrthoDB, OrthoFinder, Panther, Phylome
FBgn0261565	Lmpt	3703	FHL2	ENSG00000115641	3	2.98	high	Yes	Yes	Homologene, Isobase, RoundUp
FBgn0051386	lncRNA:CR31386
FBgn0052111	lncRNA:CR32111
FBgn0264384	lncRNA:CR43836
FBgn0265457	lncRNA:CR44357
FBgn0267286	lncRNA:CR45722
FBgn0267573	lncRNA:CR45913
FBgn0267624	lncRNA:CR45962
FBgn0267668	lncRNA:CR46006
FBgn0264857	lncRNA:iab8
FBgn0263593	Lpin	14451	LPIN3	ENSG00000132793	13	12.82	high	Yes	Yes	eggNOG, Hieranoid, Inparanoid, Isobase, OMA, OrthoDB, OrthoFinder, OrthoInspector, orthoMCL, Panther, Phylome, RoundUp, TreeFam
FBgn0066101	LpR1	12698	VLDLR	ENSG00000147852	11	11.06	moderate	Yes	No	Hieranoid, Homologene, Inparanoid, Isobase, OMA, OrthoDB, OrthoFinder, OrthoInspector, Panther, Phylome, RoundUp
FBgn0028582	lqf	21604	EPN1	ENSG00000063245	14	13.74	high	Yes	Yes	Compara, eggNOG, Hieranoid, Homologene, Inparanoid, Isobase, OrthoDB, OrthoFinder, OrthoInspector, orthoMCL, Panther, Phylome, RoundUp, TreeFam
FBgn0053087	LRP1	6692	LRP1	ENSG00000123384	11	10.86	high	Yes	Yes	eggNOG, Hieranoid, Homologene, Inparanoid, OMA, OrthoDB, OrthoFinder, OrthoInspector, orthoMCL, RoundUp, TreeFam
FBgn0033450	Lsm11	30860	LSM11	ENSG00000155858	12	11.79	high	Yes	Yes	Compara, eggNOG, Hieranoid, Inparanoid, OrthoDB, OrthoFinder, OrthoInspector, orthoMCL, Panther, Phylome, RoundUp, TreeFam
FBgn0268063	ltl	28817	LRRC59	ENSG00000108829	1	1.1	low	Yes	No	Panther
FBgn0268063	ltl	16982	MFHAS1	ENSG00000147324	1	1.1	low	Yes	Yes	Panther
FBgn0268063	ltl	5468	IGFALS	ENSG00000099769	1	1	low	Yes	No	OrthoFinder
FBgn0268063	ltl	11850	TLR4	ENSG00000136869	1	0.95	low	Yes	No	Isobase
FBgn0002643	mam	20300	OIP5	ENSG00000104147	1	1.1	low	Yes	Yes	Panther
FBgn0002643	mam	1286	MIS18A	ENSG00000159055	1	1.1	low	Yes	Yes	Panther
FBgn0002643	mam	16259	MAML2	ENSG00000184384	1	1	low	Yes	Yes	Hieranoid
FBgn0002643	mam	13632	MAML1	ENSG00000161021	1	1	low	Yes	Yes	Hieranoid
FBgn0002643	mam	16272	MAML3	ENSG00000196782	1	1	low	Yes	Yes	Hieranoid
FBgn0267033	mamo	23715	ZBTB45	ENSG00000119574	1	1.05	low	Yes	Yes	Inparanoid
FBgn0267033	mamo	11208	SP3	ENSG00000172845	1	1.03	low	Yes	No	RoundUp
FBgn0267033	mamo	11810	KLF10	ENSG00000155090	1	1.03	low	Yes	No	RoundUp
FBgn0267033	mamo	14529	SP5	ENSG00000204335	1	1.03	low	Yes	No	RoundUp
FBgn0267033	mamo	11205	SP1	ENSG00000185591	1	1.03	low	Yes	No	RoundUp
FBgn0267033	mamo	24581	DNAJC14	ENSG00000135392	1	1	low	Yes	No	Hieranoid
FBgn0267033	mamo	37214	BTBD18	ENSG00000233436	1	1	low	Yes	No	OrthoFinder
FBgn0267033	mamo	13847	ZNF311	ENSG00000197935	1	0.96	low	Yes	No	TreeFam
FBgn0267033	mamo	33111	ZNF784	ENSG00000179922	1	0.95	low	Yes	Yes	Isobase
FBgn0265487	mbl	16746	MBNL2	ENSG00000139793	10	9.83	high	Yes	Yes	Compara, eggNOG, Inparanoid, Isobase, OrthoFinder, OrthoInspector, Panther, Phylome, RoundUp, TreeFam
FBgn0265487	mbl	6923	MBNL1	ENSG00000152601	10	9.78	high	Yes	Yes	Compara, eggNOG, Inparanoid, OrthoFinder, OrthoInspector, orthoMCL, Panther, Phylome, RoundUp, TreeFam
FBgn0039738	Mgat2	7045	MGAT2	ENSG00000168282	11	10.74	high	Yes	Yes	Compara, eggNOG, Homologene, OrthoDB, OrthoFinder, OrthoInspector, orthoMCL, Panther, Phylome, RoundUp, TreeFam
FBgn0034361	mRpS28	14513	MRPS28	ENSG00000147586	12	11.76	high	Yes	Yes	Compara, eggNOG, Hieranoid, Homologene, Inparanoid, OrthoDB, OrthoFinder, OrthoInspector, orthoMCL, Panther, Phylome, TreeFam
FBgn0035331	MsR1	19995	GPR139	ENSG00000180269	2	2.06	moderate	Yes	No	Inparanoid, OrthoDB
FBgn0283658	muc	2896	DLAT	ENSG00000150768	14	13.72	high	Yes	Yes	Compara, eggNOG, Hieranoid, Homologene, Inparanoid, Isobase, OMA, OrthoDB, OrthoFinder, OrthoInspector, orthoMCL, Panther, Phylome, TreeFam
FBgn0030894	Mvb12	25153	MVB12A	ENSG00000141971	8	7.84	high	Yes	Yes	Compara, eggNOG, OrthoDB, OrthoInspector, Panther, Phylome, RoundUp, TreeFam
FBgn0030894	Mvb12	23368	MVB12B	ENSG00000196814	8	7.71	high	Yes	Yes	eggNOG, OrthoDB, OrthoFinder, OrthoInspector, orthoMCL, Phylome, RoundUp, TreeFam
FBgn0264272	mwh	1212	FMNL1	ENSG00000184922	5	4.91	moderate	Yes	No	eggNOG, Isobase, OrthoFinder, Panther, TreeFam
FBgn0036801	MYPT-75D	14941	PPP1R16A	ENSG00000160972	12	11.79	high	Yes	Yes	Compara, eggNOG, Hieranoid, Inparanoid, OrthoDB, OrthoFinder, OrthoInspector, orthoMCL, Panther, Phylome, RoundUp, TreeFam
FBgn0036801	MYPT-75D	15850	PPP1R16B	ENSG00000101445	12	11.79	high	Yes	Yes	Compara, eggNOG, Hieranoid, Inparanoid, OrthoDB, OrthoFinder, OrthoInspector, orthoMCL, Panther, Phylome, RoundUp, TreeFam
FBgn0000036	nAChRalpha1	1956	CHRNA2	ENSG00000120903	11	10.91	high	Yes	Yes	eggNOG, Hieranoid, Inparanoid, OMA, OrthoDB, OrthoFinder, OrthoInspector, orthoMCL, Panther, Phylome, RoundUp
FBgn0036279	Ncc69	10911	SLC12A2	ENSG00000064651	15	14.75	high	Yes	Yes	Compara, eggNOG, Hieranoid, Homologene, Inparanoid, Isobase, OMA, OrthoDB, OrthoFinder, OrthoInspector, orthoMCL, Panther, Phylome, RoundUp, TreeFam
FBgn0031805	Nepl4	6308	KEL	ENSG00000197993	4	3.97	moderate	Yes	No	eggNOG, OrthoDB, Panther, TreeFam
FBgn0037085	Neu2	28357	ZNF576	ENSG00000124444	1	1.1	low	Yes	Yes	Panther
FBgn0037085	Neu2	12927	ZNF142	ENSG00000115568	1	1.1	low	Yes	Yes	Panther
FBgn0037085	Neu2	13139	ZNF7	ENSG00000147789	1	0.95	low	Yes	No	Isobase
FBgn0031865	Nha1	25143	SLC9B2	ENSG00000164038	13	12.79	high	Yes	Yes	Compara, eggNOG, Hieranoid, Homologene, Inparanoid, OrthoDB, OrthoFinder, OrthoInspector, orthoMCL, Panther, Phylome, RoundUp, TreeFam
FBgn0263968	nonC	30045	SMG1	ENSG00000157106	13	12.8	high	Yes	Yes	Compara, eggNOG, Hieranoid, Inparanoid, OMA, OrthoDB, OrthoFinder, OrthoInspector, orthoMCL, Panther, Phylome, RoundUp, TreeFam
FBgn0013997	Nrx-IV	13830	CNTNAP2	ENSG00000174469	13	12.82	high	Yes	Yes	eggNOG, Homologene, Inparanoid, Isobase, OMA, OrthoDB, OrthoFinder, OrthoInspector, orthoMCL, Panther, Phylome, RoundUp, TreeFam
FBgn0085424	nub	9213	POU2F2	ENSG00000028277	7	7.01	high	Yes	Yes	Compara, eggNOG, Hieranoid, Inparanoid, OrthoInspector, Panther, RoundUp
FBgn0085424	nub	9212	POU2F1	ENSG00000143190	7	6.98	high	Yes	Yes	eggNOG, Hieranoid, Inparanoid, OrthoInspector, orthoMCL, Panther, RoundUp
FBgn0010660	Nup214	8064	NUP214	ENSG00000126883	10	9.96	high	Yes	Yes	eggNOG, Hieranoid, Inparanoid, OMA, OrthoFinder, OrthoInspector, Panther, Phylome, RoundUp, TreeFam
FBgn0050073	Obp50b
FBgn0050072	Obp50c
FBgn0259994	OtopLa	19657	OTOP2	ENSG00000183034	9	8.96	high	Yes	Yes	eggNOG, Hieranoid, Inparanoid, OrthoDB, OrthoInspector, Panther, Phylome, RoundUp, TreeFam
FBgn0259994	OtopLa	19656	OTOP1	ENSG00000163982	9	8.96	high	Yes	Yes	eggNOG, Hieranoid, Inparanoid, OrthoDB, OrthoInspector, Panther, Phylome, RoundUp, TreeFam
FBgn0029137	Patsas	18412	ZDHHC17	ENSG00000186908	5	4.79	moderate	Yes	No	eggNOG, Isobase, OrthoDB, orthoMCL, RoundUp
FBgn0003041	pbl	3155	ECT2	ENSG00000114346	15	14.75	high	Yes	Yes	Compara, eggNOG, Hieranoid, Homologene, Inparanoid, Isobase, OMA, OrthoDB, OrthoFinder, OrthoInspector, orthoMCL, Panther, Phylome, RoundUp, TreeFam
FBgn0264815	Pde1c	8774	PDE1A	ENSG00000115252	10	9.85	high	Yes	Yes	eggNOG, Hieranoid, Homologene, OMA, OrthoFinder, OrthoInspector, orthoMCL, Panther, Phylome, RoundUp
FBgn0016694	Pdp1	4977	HLF	ENSG00000108924	11	10.72	high	Yes	Yes	Compara, eggNOG, Homologene, OMA, OrthoDB, OrthoFinder, OrthoInspector, orthoMCL, Panther, Phylome, TreeFam
FBgn0250906	Pgk	8896	PGK1	ENSG00000102144	14	13.8	high	Yes	Yes	Compara, eggNOG, Hieranoid, Homologene, Inparanoid, OMA, OrthoDB, OrthoFinder, OrthoInspector, orthoMCL, Panther, Phylome, RoundUp, TreeFam
FBgn0035975	PGRP-LA	30014	PGLYRP3	ENSG00000159527	4	3.96	moderate	Yes	No	eggNOG, OrthoFinder, Panther, TreeFam
FBgn0035975	PGRP-LA	8904	PGLYRP1	ENSG00000008438	4	3.96	moderate	Yes	No	eggNOG, OrthoFinder, Panther, TreeFam
FBgn0035975	PGRP-LA	30015	PGLYRP4	ENSG00000163218	4	3.96	moderate	Yes	No	eggNOG, OrthoFinder, Panther, TreeFam
FBgn0263234	Phae1	34407	PRSS53	ENSG00000151006	2	2.11	moderate	Yes	No	OrthoDB, Panther
FBgn0263234	Phae1	26906	PRSS36	ENSG00000178226	2	2.11	moderate	Yes	No	OrthoDB, Panther
FBgn0013725	phyl	6783	MAG	ENSG00000105695	1	0.95	low	Yes	Yes	Isobase
FBgn0264953	Piezo	26270	PIEZO2	ENSG00000154864	13	12.9	high	Yes	Yes	Compara, eggNOG, Hieranoid, Homologene, Inparanoid, OMA, OrthoDB, OrthoFinder, OrthoInspector, Panther, Phylome, RoundUp, TreeFam
FBgn0004611	Plc21C	15917	PLCB1	ENSG00000182621	13	12.79	high	Yes	Yes	Compara, eggNOG, Hieranoid, Homologene, Inparanoid, OMA, OrthoFinder, OrthoInspector, orthoMCL, Panther, Phylome, RoundUp, TreeFam
FBgn0029723	Proc-R	20088	GPR142	ENSG00000257008	2	1.94	high	Yes	Yes	Compara, OrthoDB
FBgn0029723	Proc-R	19995	GPR139	ENSG00000180269	2	1.83	moderate	Yes	No	Compara, orthoMCL
FBgn0267487	Ptp61F	9650	PTPN2	ENSG00000175354	11	10.93	high	Yes	Yes	Compara, eggNOG, Hieranoid, Homologene, Inparanoid, OrthoDB, OrthoFinder, OrthoInspector, Panther, Phylome, RoundUp
FBgn0267487	Ptp61F	9642	PTPN1	ENSG00000196396	11	10.85	high	Yes	Yes	eggNOG, Hieranoid, Inparanoid, Isobase, OrthoDB, OrthoFinder, OrthoInspector, orthoMCL, Panther, Phylome, RoundUp
FBgn0004369	Ptp99A	9671	PTPRG	ENSG00000144724	9	9	high	Yes	Yes	eggNOG, Hieranoid, Inparanoid, OrthoDB, OrthoFinder, OrthoInspector, Panther, Phylome, RoundUp
FBgn0003175	px
FBgn0053207	pxb
FBgn0004577	Pxd	14966	PXDN	ENSG00000130508	4	3.79	moderate	Yes	No	Compara, eggNOG, Isobase, OrthoDB
FBgn0004577	Pxd	26359	PXDNL	ENSG00000147485	4	3.79	moderate	Yes	No	Compara, eggNOG, Isobase, OrthoDB
FBgn0265597	rad	25425	GARNL3	ENSG00000136895	3	2.87	high	Yes	Yes	eggNOG, OrthoDB, TreeFam
FBgn0265597	rad	9858	RAP1GAP	ENSG00000076864	3	2.91	moderate	Yes	No	eggNOG, OrthoDB, OrthoFinder
FBgn0003346	RanGAP	9854	RANGAP1	ENSG00000100401	13	12.8	high	Yes	Yes	Compara, eggNOG, Hieranoid, Inparanoid, OMA, OrthoDB, OrthoFinder, OrthoInspector, orthoMCL, Panther, Phylome, RoundUp, TreeFam
FBgn0264895	RapGAP1	9858	RAP1GAP	ENSG00000076864	12	11.79	high	Yes	Yes	Compara, eggNOG, Hieranoid, Inparanoid, OrthoDB, OrthoFinder, OrthoInspector, orthoMCL, Panther, Phylome, RoundUp, TreeFam
FBgn0260943	Rbp6	18585	MSI2	ENSG00000153944	13	12.74	high	Yes	Yes	Compara, eggNOG, Homologene, Inparanoid, Isobase, OrthoDB, OrthoFinder, OrthoInspector, orthoMCL, Panther, Phylome, RoundUp, TreeFam
FBgn0261549	rdgA	2857	DGKZ	ENSG00000149091	14	13.85	high	Yes	Yes	Compara, eggNOG, Hieranoid, Homologene, Inparanoid, Isobase, OMA, OrthoDB, OrthoFinder, OrthoInspector, Panther, Phylome, RoundUp, TreeFam
FBgn0243486	rdo	26275	PODNL1	ENSG00000132000	1	1.01	low	Yes	Yes	OrthoDB
FBgn0243486	rdo	5468	IGFALS	ENSG00000099769	1	1	low	Yes	No	OrthoFinder
FBgn0243486	rdo	6726	CD180	ENSG00000134061	1	0.9	low	Yes	No	eggNOG
FBgn0243486	rdo	11848	TLR2	ENSG00000137462	1	0.9	low	Yes	No	eggNOG
FBgn0243486	rdo	15631	TLR7	ENSG00000196664	1	0.9	low	Yes	No	eggNOG
FBgn0243486	rdo	11849	TLR3	ENSG00000164342	1	0.9	low	Yes	No	eggNOG
FBgn0243486	rdo	15633	TLR9	ENSG00000239732	1	0.9	low	Yes	No	eggNOG
FBgn0243486	rdo	15634	TLR10	ENSG00000174123	1	0.9	low	Yes	No	eggNOG
FBgn0243486	rdo	16711	TLR6	ENSG00000174130	1	0.9	low	Yes	No	eggNOG
FBgn0243486	rdo	11850	TLR4	ENSG00000136869	1	0.9	low	Yes	No	eggNOG
FBgn0243486	rdo	11851	TLR5	ENSG00000187554	1	0.9	low	Yes	No	eggNOG
FBgn0243486	rdo	11847	TLR1	ENSG00000174125	1	0.9	low	Yes	No	eggNOG
FBgn0243486	rdo	15632	TLR8	ENSG00000101916	1	0.9	low	Yes	No	eggNOG
FBgn0264493	rdx	11254	SPOP	ENSG00000121067	10	9.81	high	Yes	Yes	eggNOG, Homologene, OMA, OrthoFinder, OrthoInspector, orthoMCL, Panther, Phylome, RoundUp, TreeFam
FBgn0003261	Rm62	2740	DDX17	ENSG00000100201	9	8.75	moderate	Yes	No	eggNOG, Hieranoid, Isobase, OrthoFinder, orthoMCL, Panther, Phylome, RoundUp, TreeFam
FBgn0011704	RnrS	10452	RRM2	ENSG00000171848	14	13.8	high	Yes	Yes	Compara, eggNOG, Hieranoid, Homologene, Inparanoid, OMA, OrthoDB, OrthoFinder, OrthoInspector, orthoMCL, Panther, Phylome, RoundUp, TreeFam
FBgn0263233	robls54B	15468	DYNLRB1	ENSG00000125971	4	3.97	moderate	Yes	No	eggNOG, OrthoDB, Panther, TreeFam
FBgn0263233	robls54B	15467	DYNLRB2	ENSG00000168589	4	3.97	moderate	Yes	No	eggNOG, OrthoDB, Panther, TreeFam
FBgn0259162	RunxB	10473	RUNX3	ENSG00000020633	5	5.05	moderate	Yes	No	eggNOG, Inparanoid, OrthoFinder, OrthoInspector, Panther
FBgn0259162	RunxB	10472	RUNX2	ENSG00000124813	5	5.03	moderate	Yes	No	eggNOG, OrthoFinder, OrthoInspector, Panther, RoundUp
FBgn0259162	RunxB	10471	RUNX1	ENSG00000159216	5	5.03	moderate	Yes	No	eggNOG, OrthoFinder, OrthoInspector, Panther, RoundUp
FBgn0032330	Samuel	28706	SAMD11	ENSG00000187634	5	5.03	high	Yes	Yes	eggNOG, OrthoFinder, OrthoInspector, Panther, RoundUp
FBgn0052103	SCaMC	20663	SLC25A25	ENSG00000148339	13	12.87	high	Yes	Yes	eggNOG, Hieranoid, Homologene, Inparanoid, OMA, OrthoDB, OrthoFinder, OrthoInspector, orthoMCL, Panther, Phylome, RoundUp, TreeFam
FBgn0035298	SCOT	8527	OXCT1	ENSG00000083720	15	14.75	high	Yes	Yes	Compara, eggNOG, Hieranoid, Homologene, Inparanoid, Isobase, OMA, OrthoDB, OrthoFinder, OrthoInspector, orthoMCL, Panther, Phylome, RoundUp, TreeFam
FBgn0263289	scrib	30377	SCRIB	ENSG00000180900	7	6.97	high	Yes	Yes	eggNOG, Hieranoid, Inparanoid, OrthoDB, OrthoInspector, Panther, Phylome
FBgn0011260	Sema2a	10723	SEMA3A	ENSG00000075213	8	7.85	high	Yes	Yes	Compara, eggNOG, Hieranoid, Homologene, OMA, OrthoFinder, Panther, Phylome
FBgn0036544	sff	18994	BRSK1	ENSG00000160469	13	12.75	high	Yes	Yes	Compara, eggNOG, Inparanoid, Isobase, OMA, OrthoDB, OrthoFinder, OrthoInspector, orthoMCL, Panther, Phylome, RoundUp, TreeFam
FBgn0266411	sima	4910	HIF1A	ENSG00000100644	9	8.73	high	Yes	Yes	Compara, eggNOG, OrthoFinder, OrthoInspector, orthoMCL, Panther, Phylome, RoundUp, TreeFam
FBgn0086906	sls	19194	HMCN1	ENSG00000143341	3	2.71	high	Yes	Yes	eggNOG, orthoMCL, Phylome
FBgn0086906	sls	15719	OBSCN	ENSG00000154358	3	2.71	moderate	Yes	No	eggNOG, orthoMCL, Phylome
FBgn0263346	smash	29191	LIMCH1	ENSG00000064042	3	2.93	high	Yes	Yes	eggNOG, OrthoFinder, RoundUp
FBgn0024189	sns	7908	NPHS1	ENSG00000161270	14	13.82	high	Yes	Yes	eggNOG, Hieranoid, Homologene, Inparanoid, Isobase, OMA, OrthoDB, OrthoFinder, OrthoInspector, orthoMCL, Panther, Phylome, RoundUp, TreeFam
FBgn0001965	Sos	11187	SOS1	ENSG00000115904	14	13.82	high	Yes	Yes	eggNOG, Hieranoid, Homologene, Inparanoid, Isobase, OMA, OrthoDB, OrthoFinder, OrthoInspector, orthoMCL, Panther, Phylome, RoundUp, TreeFam
FBgn0036302	sowah	27033	SOWAHA	ENSG00000198944	7	6.94	high	Yes	Yes	Hieranoid, Inparanoid, OMA, OrthoDB, OrthoInspector, Phylome, TreeFam
FBgn0036302	sowah	26149	SOWAHC	ENSG00000198142	7	6.91	high	Yes	Yes	Hieranoid, OrthoDB, OrthoFinder, OrthoInspector, Phylome, RoundUp, TreeFam
FBgn0039938	Sox102F	11201	SOX5	ENSG00000134532	11	10.82	high	Yes	Yes	Compara, eggNOG, Hieranoid, Inparanoid, Isobase, OrthoFinder, OrthoInspector, orthoMCL, Panther, RoundUp, TreeFam
FBgn0037265	spartin	18514	SPART	ENSG00000133104	13	12.74	high	Yes	Yes	Compara, eggNOG, Hieranoid, Inparanoid, Isobase, OrthoDB, OrthoFinder, OrthoInspector, orthoMCL, Panther, Phylome, RoundUp, TreeFam
FBgn0029768	SPR	20088	GPR142	ENSG00000257008	2	1.94	high	Yes	Yes	Compara, OrthoDB
FBgn0029768	SPR	19995	GPR139	ENSG00000180269	2	1.84	moderate	Yes	No	Compara, Phylome
FBgn0003495	spz
FBgn0266719	stac	948	BAIAP3	ENSG00000007516	5	4.89	moderate	Yes	No	Compara, eggNOG, OrthoFinder, Panther, TreeFam
FBgn0266521	stai	16078	STMN4	ENSG00000015592	8	7.83	high	Yes	Yes	Compara, eggNOG, OrthoFinder, OrthoInspector, Panther, Phylome, RoundUp, TreeFam
FBgn0266521	stai	15926	STMN3	ENSG00000197457	8	7.83	high	Yes	Yes	Compara, eggNOG, OrthoFinder, OrthoInspector, Panther, Phylome, RoundUp, TreeFam
FBgn0020299	stumps	30034	PIK3AP1	ENSG00000155629	8	7.87	high	Yes	Yes	Compara, eggNOG, Hieranoid, OrthoFinder, OrthoInspector, Panther, Phylome, RoundUp
FBgn0261090	Sytbeta	11511	SYT3	ENSG00000213023	5	4.97	high	Yes	Yes	eggNOG, OrthoDB, OrthoFinder, Panther, TreeFam
FBgn0261090	Sytbeta	19266	SYT10	ENSG00000110975	5	4.97	high	Yes	Yes	eggNOG, OrthoDB, OrthoFinder, Panther, TreeFam
FBgn0261090	Sytbeta	19265	SYT9	ENSG00000170743	5	4.97	high	Yes	Yes	eggNOG, OrthoDB, OrthoFinder, Panther, TreeFam
FBgn0026620	tacc	11522	TACC1	ENSG00000147526	7	6.95	high	Yes	Yes	Isobase, OrthoFinder, OrthoInspector, Panther, Phylome, RoundUp, TreeFam
FBgn0026620	tacc	11524	TACC3	ENSG00000013810	7	6.77	high	Yes	Yes	eggNOG, OrthoFinder, OrthoInspector, orthoMCL, Panther, Phylome, TreeFam
FBgn0266579	tau	6893	MAPT	ENSG00000186868	7	6.84	high	Yes	Yes	eggNOG, OrthoFinder, OrthoInspector, orthoMCL, Panther, Phylome, RoundUp
FBgn0004449	Ten-m	29943	TENM2	ENSG00000145934	13	12.79	high	Yes	Yes	Compara, eggNOG, Hieranoid, Homologene, Inparanoid, OMA, OrthoFinder, OrthoInspector, orthoMCL, Panther, Phylome, RoundUp, TreeFam
FBgn0004449	Ten-m	8117	TENM1	ENSG00000009694	13	12.74	high	Yes	Yes	Compara, eggNOG, Hieranoid, Inparanoid, Isobase, OMA, OrthoFinder, OrthoInspector, orthoMCL, Panther, Phylome, RoundUp, TreeFam
FBgn0023479	teq	9477	PRSS12	ENSG00000164099	6	5.84	high	Yes	Yes	eggNOG, OrthoDB, OrthoFinder, OrthoInspector, orthoMCL, RoundUp
FBgn0039257	tnc	17585	KCP	ENSG00000135253	1	1.1	low	Yes	No	Panther
FBgn0039257	tnc	24835	GPRIN1	ENSG00000169258	1	0.91	low	Yes	Yes	Phylome
FBgn0039257	tnc	6839	MAP2	ENSG00000078018	1	0.91	low	Yes	No	Phylome
FBgn0039257	tnc	6868	MAP6	ENSG00000171533	1	0.91	low	Yes	Yes	Phylome
FBgn0039257	tnc	370	AKAP12	ENSG00000131016	1	0.91	low	Yes	Yes	Phylome
FBgn0039257	tnc	30682	EHBP1L1	ENSG00000173442	1	0.91	low	Yes	No	Phylome
FBgn0039257	tnc	14085	RTN4	ENSG00000115310	1	0.91	low	Yes	No	Phylome
FBgn0039257	tnc	10469	RTN3	ENSG00000133318	1	0.91	low	Yes	No	Phylome
FBgn0039257	tnc	28920	CEP170	ENSG00000143702	1	0.91	low	Yes	Yes	Phylome
FBgn0039257	tnc	21666	MUCL3	ENSG00000168631	1	0.9	low	Yes	Yes	eggNOG
FBgn0039257	tnc	10263	RP1	ENSG00000104237	1	0.9	low	Yes	Yes	eggNOG
FBgn0039257	tnc	30401	LEO1	ENSG00000166477	1	0.9	low	Yes	No	eggNOG
FBgn0039257	tnc	2932	DMP1	ENSG00000152592	1	0.9	low	Yes	Yes	eggNOG
FBgn0039257	tnc	5341	IBSP	ENSG00000029559	1	0.9	low	Yes	Yes	eggNOG
FBgn0015600	toc	20595	MTUS2	ENSG00000132938	5	5.13	high	Yes	Yes	Hieranoid, OrthoFinder, OrthoInspector, Panther, RoundUp
FBgn0036285	toe	4185	GBX1	ENSG00000164900	1	0.91	low	Yes	No	Phylome
FBgn0036285	toe	32940	NKX2-6	ENSG00000180053	1	0.91	low	Yes	No	Phylome
FBgn0036285	toe	8620	PAX6	ENSG00000007372	1	0.9	low	Yes	No	eggNOG
FBgn0036285	toe	13363	MIXL1	ENSG00000185155	1	0.9	low	Yes	Yes	eggNOG
FBgn0036285	toe	8622	PAX8	ENSG00000125618	1	0.9	low	Yes	No	eggNOG
FBgn0036285	toe	8616	PAX2	ENSG00000075891	1	0.9	low	Yes	No	eggNOG
FBgn0036285	toe	10662	SDCBP	ENSG00000137575	1	0.9	low	Yes	No	eggNOG
FBgn0036285	toe	8617	PAX3	ENSG00000135903	1	0.9	low	Yes	No	eggNOG
FBgn0036285	toe	50800	DUX4	ENSG00000260596	1	0.9	low	Yes	Yes	eggNOG
FBgn0036285	toe	8621	PAX7	ENSG00000009709	1	0.9	low	Yes	No	eggNOG
FBgn0036285	toe	8619	PAX5	ENSG00000196092	1	0.9	low	Yes	No	eggNOG
FBgn0036285	toe	8618	PAX4	ENSG00000106331	1	0.9	low	Yes	No	eggNOG
FBgn0020370	TppII	12016	TPP2	ENSG00000134900	15	14.75	high	Yes	Yes	Compara, eggNOG, Hieranoid, Homologene, Inparanoid, Isobase, OMA, OrthoDB, OrthoFinder, OrthoInspector, orthoMCL, Panther, Phylome, RoundUp, TreeFam
FBgn0284408	trol	5273	HSPG2	ENSG00000142798	11	10.65	high	Yes	Yes	Compara, eggNOG, Hieranoid, OMA, OrthoDB, OrthoFinder, OrthoInspector, orthoMCL, Phylome, RoundUp, TreeFam
FBgn0003862	trx	15840	KMT2B	ENSG00000272333	9	8.94	high	Yes	Yes	eggNOG, Hieranoid, Inparanoid, OrthoFinder, OrthoInspector, orthoMCL, Panther, RoundUp, TreeFam
FBgn0010473	tutl	18132	IGSF9	ENSG00000085552	12	11.87	high	Yes	Yes	eggNOG, Hieranoid, Inparanoid, OMA, OrthoDB, OrthoFinder, OrthoInspector, orthoMCL, Panther, Phylome, RoundUp, TreeFam
FBgn0031879	uif	15985	SVEP1	ENSG00000165124	1	1.05	low	Yes	No	Inparanoid
FBgn0031879	uif	21998	SSPO	ENSG00000197558	1	1.01	low	Yes	No	OMA
FBgn0031879	uif	7881	NOTCH1	ENSG00000148400	1	1.01	low	Yes	No	OrthoDB
FBgn0031879	uif	7884	NOTCH4	ENSG00000204301	1	1.01	low	Yes	No	OrthoDB
FBgn0031879	uif	7882	NOTCH2	ENSG00000134250	1	1.01	low	Yes	No	OrthoDB
FBgn0031879	uif	7883	NOTCH3	ENSG00000074181	1	1.01	low	Yes	No	OrthoDB
FBgn0031879	uif	29618	KIAA1324	ENSG00000116299	1	0.95	low	Yes	Yes	Isobase
FBgn0031879	uif	2343	CRB1	ENSG00000134376	1	0.93	low	Yes	No	Compara
FBgn0039536	unc80	26582	UNC80	ENSG00000144406	15	14.75	high	Yes	Yes	Compara, eggNOG, Hieranoid, Homologene, Inparanoid, Isobase, OMA, OrthoDB, OrthoFinder, OrthoInspector, orthoMCL, Panther, Phylome, RoundUp, TreeFam
FBgn0036398	upSET	18541	KMT2E	ENSG00000005483	8	7.86	high	Yes	Yes	Compara, eggNOG, Hieranoid, OrthoFinder, OrthoInspector, orthoMCL, Panther, RoundUp
FBgn0036398	upSET	25566	SETD5	ENSG00000168137	8	7.86	high	Yes	Yes	Compara, eggNOG, Hieranoid, OrthoFinder, OrthoInspector, orthoMCL, Panther, RoundUp
FBgn0260964	Vmat	10935	SLC18A2	ENSG00000165646	14	13.82	high	Yes	Yes	eggNOG, Hieranoid, Homologene, Inparanoid, Isobase, OMA, OrthoDB, OrthoFinder, OrthoInspector, orthoMCL, Panther, Phylome, RoundUp, TreeFam
FBgn0263511	Vsx1	1975	VSX2	ENSG00000119614	5	4.89	moderate	Yes	No	eggNOG, orthoMCL, Panther, RoundUp, TreeFam
FBgn0039620	wat	26222	FAR1	ENSG00000197601	8	7.75	moderate	Yes	No	Compara, eggNOG, Homologene, OrthoDB, OrthoFinder, orthoMCL, Panther, Phylome
FBgn0025693	ZnT41F	11015	SLC30A4	ENSG00000104154	6	5.85	high	Yes	Yes	Compara, eggNOG, OMA, OrthoDB, orthoMCL, Panther

## Sheet: Table S5.
Trait	Chrs	Position
Night sleep duration (min.)	2L	3977801
Night sleep duration (min.)	3L	17195563
Night sleep duration (min.)	X	10319304
Night sleep duration CVE	2L	3977801
Night sleep duration CVE	2L	4041626
Night sleep duration CVE	2L	4048669
Night sleep duration CVE	2L	7088040
Night sleep duration CVE	2L	8338361
Night sleep duration CVE	2L	9983292
Night sleep duration CVE	2L	10706619
Night sleep duration CVE	2L	11510538
Night sleep duration CVE	2L	11510627
Night sleep duration CVE	2L	11510696
Night sleep duration CVE	2L	11525643
Night sleep duration CVE	2L	13898743
Night sleep duration CVE	2L	18947274
Night sleep duration CVE	2R	5782660
Night sleep duration CVE	2R	8193857
Night sleep duration CVE	2R	10852662
Night sleep duration CVE	2R	12965365
Night sleep duration CVE	2R	13044708
Night sleep duration CVE	2R	13127026
Night sleep duration CVE	2R	13127858
Night sleep duration CVE	2R	13127993
Night sleep duration CVE	2R	13128318
Night sleep duration CVE	2R	18003016
Night sleep duration CVE	2R	19033221
Night sleep duration CVE	2R	22478287
Night sleep duration CVE	3L	1202001
Night sleep duration CVE	3L	1202142
Night sleep duration CVE	3L	6758950
Night sleep duration CVE	3L	7555599
Night sleep duration CVE	3L	12097860
Night sleep duration CVE	3L	12215973
Night sleep duration CVE	3L	15690870
Night sleep duration CVE	3L	16549680
Night sleep duration CVE	3L	17195563
Night sleep duration CVE	3R	19801506
Night sleep duration CVE	3R	27813634
Night sleep duration CVE	3R	27814903
Night sleep duration CVE	3R	27815686
Night sleep duration CVE	3R	27815783
Night sleep duration CVE	X	2515032
Night sleep duration CVE	X	4725873
Night sleep duration CVE	X	5606902
Night sleep duration CVE	X	5608741
Night sleep duration CVE	X	10319304
Night sleep duration CVE	X	13058327
Night sleep duration CVE	X	14183922
Night sleep duration CVE	X	14183956
Night sleep duration σ (min.)	X	5644393
Rythmicity index	3L	20684130

## Sheet: Table S6.
Trait	Flybase ID	Gene Symbol
Night sleep duration (min.)	FBgn0259170	alpha-Man-Ia
Night sleep duration (min.)	FBgn0052169	Rbp6
Night sleep duration CVE	FBgn0259170	alpha-Man-I
Night sleep duration CVE	FBgn0260941	app
Night sleep duration CVE	FBgn0014135	bnl
Night sleep duration CVE	FBgn0033793	CG3955
Night sleep duration CVE	FBgn0032363	CG6509
Night sleep duration CVE	FBgn0025693	CG11163
Night sleep duration CVE	FBgn0032023	CG14274
Night sleep duration CVE	FBgn0050015	CG30015
Night sleep duration CVE	FBgn0028490	CG31705
Night sleep duration CVE	FBgn0063667	CG32335
Night sleep duration CVE	FBgn0052392	CG32392
Night sleep duration CVE	FBgn0085382	CG34353
Night sleep duration CVE	FBgn0085480	CG34451
Night sleep duration CVE	FBgn0261352	CG42629
Night sleep duration CVE	FBgn0034286	dpr13
Night sleep duration CVE	FBgn0000547	ed
Night sleep duration CVE	FBgn0029723	Proc-R
Night sleep duration CVE	FBgn0052169	Rbp6
Night sleep duration CVE	FBgn0261451	trol
Night sleep duration CVE	FBgn0263511	Vsx1

## Sheet: Table S7.
Chrs 1	Position 1	Chrs 2	Position 2	Sex	Flybase ID 1	Flybase ID 2	Gene symbol 1	Gene symbol 2	P-value
									M1	M1×M2	M2
2R	10852662	3L	14249280	Male	FBgn0050015		CG30015	No Gene	4e-11	3.2e-06	5e-11
3L	14249272	2R	10852662	Male		FBgn0050015	No Gene	CG30015	3e-10	6.8e-06	4e-11
2R	10852671	3L	14249280	Male	FBgn0050015		CG30015	No Gene	7e-11	8e-06	1e-10
3L	11375516	3L	1453417	Male		FBgn0267487	No Gene	Ptp61F	2.4e-09	1e-05	3.7e-09
2R	10852671	3L	14249272	Male	FBgn0050015		CG30015	No Gene	5e-11	1.2e-05	5e-10
3R	28189369	2L	6370055	Male	FBgn0085383	FBgn0031805	CG34354	Nepl4	9.2e-07	1.5e-05	3.2e-08
X	10369320	3R	19439184	Female	FBgn0028480	FBgn0051221	CG17841	CG31221	5e-15	5e-13	5e-14
3R	19439139	X	10369320	Female	FBgn0051221	FBgn0028480	CG31221	CG17841	2e-13	2e-12	3e-14
3R	27810082	2R	17908326	Female	FBgn0085382	FBgn0011589	CG34353	Elk	4e-13	7e-11	5e-12
3L	17195563	3R	14474216	Female	FBgn0260943	FBgn0285955	Rbp6	cv-c	2e-14	1e-10	6e-15
3L	17195563	X	14190994	Female	FBgn0260943		Rbp6	No Gene	4e-13	2e-10	2e-14
2R	17908326	X	10369688	Female	FBgn0011589	FBgn0028480	Elk	CG17841	5e-13	3e-10	2e-13
X	10369688	3R	27810082	Female	FBgn0028480	FBgn0085382	CG17841	CG34353	4e-14	3e-10	1e-14
3R	19439184	X	10369688	Female	FBgn0051221	FBgn0028480	CG31221	CG17841	2e-11	4e-10	3e-11
3R	19439184	X	10369713	Female	FBgn0051221	FBgn0028480	CG31221	CG17841	3e-11	6e-10	1e-11
3R	19439139	X	10369688	Female	FBgn0051221	FBgn0028480	CG31221	CG17841	3e-11	6e-10	1e-10
3R	13997423	X	10369688	Female	FBgn0264493	FBgn0028480	rdx	CG17841	2e-14	1.2e-09	6e-13
X	10369657	3R	19439184	Female	FBgn0028480	FBgn0051221	CG17841	CG31221	1e-11	1.5e-09	8e-11
3R	13997423	X	10369713	Female	FBgn0264493	FBgn0028480	rdx	CG17841	3e-14	1.6e-09	3e-13
X	10369713	3R	19439139	Female	FBgn0028480	FBgn0051221	CG17841	CG31221	8e-11	1.9e-09	1e-10
X	10369657	3R	13997423	Female	FBgn0028480	FBgn0264493	CG17841	rdx	2e-13	3.9e-09	7e-14
X	10369688	3R	14474216	Female	FBgn0028480	FBgn0285955	CG17841	cv-c	2e-12	5.3e-09	4e-13
3R	19439139	X	10369657	Female	FBgn0051221	FBgn0028480	CG31221	CG17841	4e-10	6.1e-09	6e-11
3L	17195563	X	12549327	Female	FBgn0260943	FBgn0264542	Rbp6	hwt	1e-12	6.6e-09	1e-13
X	10369688	3R	30021282	Female	FBgn0028480	FBgn0039738	CG17841	Mgat2	2e-12	7.3e-09	4e-14
2R	17908326	X	14190994	Female	FBgn0011589		Elk	No Gene	2.9e-09	8.4e-09	1e-11
2R	17908326	X	10369713	Female	FBgn0011589	FBgn0028480	Elk	CG17841	2e-11	8.8e-09	2e-12
2R	17908326	3R	14474216	Female	FBgn0011589	FBgn0285955	Elk	cv-c	3e-11	9.4e-09	5e-13
2R	17908326	X	10369320	Female	FBgn0011589	FBgn0028480	Elk	CG17841	2e-11	1.1e-08	1e-12
X	10369713	3R	14474216	Female	FBgn0028480	FBgn0285955	CG17841	cv-c	4e-13	1.1e-08	8e-13
3R	14474216	3R	19439184	Female	FBgn0285955	FBgn0051221	cv-c	CG31221	4e-12	1.6e-08	1.9e-09
3L	17195563	3R	13997423	Female	FBgn0260943	FBgn0264493	Rbp6	rdx	3e-11	1.6e-08	1e-10
X	10369657	2R	17908326	Female	FBgn0028480	FBgn0011589	CG17841	Elk	1e-12	2e-08	4e-11
3L	17195563	2R	17455436	Female	FBgn0260943	FBgn0034221	Rbp6	CG10764	7e-10	2e-08	9e-12
3R	19439139	3R	14474216	Female	FBgn0051221	FBgn0285955	CG31221	cv-c	1.1e-09	2.4e-08	3e-12
X	10369657	3R	14474216	Female	FBgn0028480	FBgn0285955	CG17841	cv-c	2e-13	2.7e-08	2e-12
2R	17908326	2R	17455436	Female	FBgn0011589	FBgn0034221	Elk	CG10764	5e-10	3.8e-08	2e-12
3R	27805845	X	10369688	Female	FBgn0085382	FBgn0028480	CG34353	CG17841	8e-11	4.2e-08	1e-11
X	10369713	3R	27805845	Female	FBgn0028480	FBgn0085382	CG17841	CG34353	5e-12	5.9e-08	1e-10
3R	19439184	3R	27810082	Female	FBgn0051221	FBgn0085382	CG31221	CG34353	4.9e-09	9.2e-08	3e-11
X	10369657	3R	27805845	Female	FBgn0028480	FBgn0085382	CG17841	CG34353	2e-12	1.5e-07	3e-10
2R	17908326	3R	13997423	Female	FBgn0011589	FBgn0264493	Elk	rdx	2.7e-09	1.5e-07	2e-11
3R	27810082	3L	17195563	Female	FBgn0085382	FBgn0260943	CG34353	Rbp6	2.5e-08	1.6e-07	1.1e-09
3R	13997423	3R	19439184	Female	FBgn0264493	FBgn0051221	rdx	CG31221	2e-11	2.1e-07	3.7e-08
3L	17195563	2R	17908326	Female	FBgn0260943	FBgn0011589	Rbp6	Elk	1e-11	2.1e-07	2.2e-09
2R	17455436	3R	27810082	Female	FBgn0034221	FBgn0085382	CG10764	CG34353	4e-11	2.1e-07	1.7e-08
3R	13997423	X	10369320	Female	FBgn0264493	FBgn0028480	rdx	CG17841	9e-12	2.7e-07	4e-11
3R	19439139	3R	13997423	Female	FBgn0051221	FBgn0264493	CG31221	rdx	3.3e-08	3.5e-07	1e-11
3R	19439139	3R	27810082	Female	FBgn0051221	FBgn0085382	CG31221	CG34353	5.9e-08	5.4e-07	1e-09
3R	14474216	3L	21489982	Female	FBgn0285955	FBgn0037085	cv-c	Neu2	2e-11	5.8e-07	2.1e-06
3R	19439184	3R	27805845	Female	FBgn0051221	FBgn0085382	CG31221	CG34353	2.6e-07	6.9e-07	1.4e-08
2R	17908326	3R	27805845	Female	FBgn0011589	FBgn0085382	Elk	CG34353	8.2e-09	1.4e-06	1.5e-09
2R	17908326	3R	19439184	Female	FBgn0011589	FBgn0051221	Elk	CG31221	3.5e-08	1.5e-06	2.1e-07
3R	27810082	3R	13997423	Female	FBgn0085382	FBgn0264493	CG34353	rdx	1.4e-08	1.5e-06	1e-09
3L	1453417	2R	17455436	Female	FBgn0267487	FBgn0034221	Ptp61F	CG10764	4e-10	1.7e-06	1.7e-09
2R	17908326	3L	11375516	Female	FBgn0011589		Elk	No Gene	1.7e-09	2e-06	7.6e-09
3R	27805845	3L	17195563	Female	FBgn0085382	FBgn0260943	CG34353	Rbp6	1.1e-08	2.2e-06	6e-10
3L	9088205	3L	12099145	Female	FBgn0023479		teq	No Gene	1.6e-07	2.5e-06	7.6e-06
3R	30021282	3R	19439184	Female	FBgn0039738	FBgn0051221	Mgat2	CG31221	5e-10	2.5e-06	1.3e-07
2R	17455436	2L	6370055	Female	FBgn0034221	FBgn0031805	CG10764	Nepl4	1.2e-09	2.6e-06	7.2e-07
X	12549327	3R	19439184	Female	FBgn0264542	FBgn0051221	hwt	CG31221	9e-10	2.7e-06	9.2e-08
3R	19439184	3L	17195563	Female	FBgn0051221	FBgn0260943	CG31221	Rbp6	4.6e-09	2.8e-06	1e-10
2R	10852662	3R	27810082	Female	FBgn0050015	FBgn0085382	CG30015	CG34353	3.4e-07	2.8e-06	9e-11
2R	17908326	3L	21091564	Female	FBgn0011589	FBgn0020294	Elk	ko	1.7e-08	3e-06	1.4e-08
3R	13997423	3R	30021282	Female	FBgn0264493	FBgn0039738	rdx	Mgat2	7e-12	3.7e-06	3e-10
3R	14474216	X	10369320	Female	FBgn0285955	FBgn0028480	cv-c	CG17841	9e-10	3.9e-06	1e-10
3R	27805845	3R	19439139	Female	FBgn0085382	FBgn0051221	CG34353	CG31221	3.3e-07	4.2e-06	2.4e-06
3R	13997423	3R	27805845	Female	FBgn0264493	FBgn0085382	rdx	CG34353	1.3e-09	4.5e-06	6.9e-08
3L	21489982	3L	17195563	Female	FBgn0037085	FBgn0260943	Neu2	Rbp6	6.4e-07	4.7e-06	1e-11
X	10369713	3R	27810082	Female	FBgn0028480	FBgn0085382	CG17841	CG34353	5e-10	5e-06	7e-10
3R	19439139	X	12549327	Female	FBgn0051221	FBgn0264542	CG31221	hwt	1.1e-07	5e-06	7e-10
2R	17908326	2R	10852662	Female	FBgn0011589	FBgn0050015	Elk	CG30015	7e-11	5.7e-06	3.8e-07
3R	19439139	3R	30021282	Female	FBgn0051221	FBgn0039738	CG31221	Mgat2	1.9e-07	5.8e-06	6e-10
2R	10852644	2R	17908326	Female	FBgn0050015	FBgn0011589	CG30015	Elk	3.9e-07	8e-06	2e-10
2R	17455436	X	12549327	Female	FBgn0034221	FBgn0264542	CG10764	hwt	1.7e-08	8.9e-06	5.1e-09
3R	14474216	3R	13997423	Female	FBgn0285955	FBgn0264493	cv-c	rdx	9.1e-08	8.9e-06	2.7e-07
3R	27810082	X	10369657	Female	FBgn0085382	FBgn0028480	CG34353	CG17841	1.8e-09	1e-05	3e-10
2R	17908326	X	12549327	Female	FBgn0011589	FBgn0264542	Elk	hwt	4.3e-06	1.1e-05	8e-09
2R	10852671	2R	17908326	Female	FBgn0050015	FBgn0011589	CG30015	Elk	2.7e-07	1.1e-05	2e-10
3L	16530792	3R	28189369	Female	FBgn0263131	FBgn0085383	CG43373	CG34354	4.9e-07	1.1e-05	8.3e-08
2R	10852671	3R	27810082	Female	FBgn0050015	FBgn0085382	CG30015	CG34353	1.3e-06	1.1e-05	3e-10
X	10369320	3R	27810082	Female	FBgn0028480	FBgn0085382	CG17841	CG34353	6e-10	1.2e-05	2.8e-09
3R	14474216	3R	27805845	Female	FBgn0285955	FBgn0085382	cv-c	CG34353	4.9e-09	1.2e-05	1.5e-07
3R	13997423	X	12549327	Female	FBgn0264493	FBgn0264542	rdx	hwt	1.1e-09	1.3e-05	6e-11
3R	14474216	X	12549327	Female	FBgn0285955	FBgn0264542	cv-c	hwt	8e-10	1.3e-05	2e-10
3L	17195563	3R	30021282	Female	FBgn0260943	FBgn0039738	Rbp6	Mgat2	2e-10	1.5e-05	8e-10
3R	27810082	2R	10852644	Female	FBgn0085382	FBgn0050015	CG34353	CG30015	1e-10	1.5e-05	3.6e-06
2R	17455436	X	10369688	Female	FBgn0034221	FBgn0028480	CG10764	CG17841	1.3e-09	1.8e-05	1.6e-07
3R	27805845	3L	14249280	Female	FBgn0085382		CG34353	No Gene	2e-10	1.8e-05	2.5e-07
3R	14474216	3R	27810082	Female	FBgn0285955	FBgn0085382	cv-c	CG34353	1.8e-09	2e-05	7.7e-08
2R	10852662	3L	14249280	Female	FBgn0050015		CG30015	No Gene	2.1e-05	2.1e-05	4.9e-06
3L	11375516	3R	13997423	Female		FBgn0264493	No Gene	rdx	1.8e-07	2.2e-05	1.2e-09
2R	10852671	3L	14249280	Female	FBgn0050015		CG30015	No Gene	2.7e-05	2.7e-05	6.6e-06
3L	17195563	X	10369320	Female	FBgn0260943	FBgn0028480	Rbp6	CG17841	1.2e-09	2.7e-05	1.4e-08
3L	11375516	3R	19439184	Female		FBgn0051221	No Gene	CG31221	1.5e-08	2.8e-05	8.1e-09
2R	17908326	3L	21489982	Female	FBgn0011589	FBgn0037085	Elk	Neu2	3e-10	2.8e-05	7.6e-06
3R	27810082	3L	14249272	Female	FBgn0085382		CG34353	No Gene	3e-10	2.8e-05	1.4e-06
X	10369713	3R	30021282	Female	FBgn0028480	FBgn0039738	CG17841	Mgat2	6.7e-09	3.2e-05	7e-10
2R	10852671	3L	14249272	Female	FBgn0050015		CG30015	No Gene	4.1e-05	3.4e-05	3.6e-05
3L	14249272	2R	10852662	Female		FBgn0050015	No Gene	CG30015	3.2e-05	3.4e-05	4.1e-05
3R	27805845	X	10369320	Female	FBgn0085382	FBgn0028480	CG34353	CG17841	4e-08	3.8e-05	4.5e-09
3R	30021282	X	10369320	Female	FBgn0039738	FBgn0028480	Mgat2	CG17841	7e-10	4.1e-05	4.3e-09
X	10369657	3L	17195563	Female	FBgn0028480	FBgn0260943	CG17841	Rbp6	1.4e-08	4.1e-05	2.8e-09
X	14190994	X	12549327	Female		FBgn0264542	No Gene	hwt	2.4e-05	4.7e-05	3.2e-06
3R	27810082	3L	14249280	Female	FBgn0085382		CG34353	No Gene	6e-10	5e-05	1e-06
X	10369320	X	2479349	Female	FBgn0028480	FBgn0284408	CG17841	trol	6.1e-05	5.5e-05	0.039

## Sheet: Table S8.
Gene_symbol_1	Gene_symbol_2	Source of interaction	1_Homophilic_cell-cell_adhesion	2_Homophilic_cell-cell_adhesion	1_Synaptic_target_recognition	2_Synaptic_target_recognition	1_Motor_neuron_axon_guidance	2_Motor_neuron_axon_guidance	1_Cell-cell_adhesion	2_Cell-cell_adhesion	1_Hippo_pathway	2_Hippo_pathway
Antp	CycE	BIOGRID										CycE
Antp	eve	BIOGRID						eve
Antp	Glut4EF	BIOGRID
Antp	mam	BIOGRID
Atg1	Atg1	BIOGRID
Atg1	Rbp6	BIOGRID
atms	CG12769	BIOGRID
Atx2	Pdp1	BIOGRID
bnl	csw	BIOGRID
bnl	stumps	BIOGRID
bw	l(3)neo38	BIOGRID
bw	Rm62	BIOGRID
bw	Samuel	BIOGRID
Camta	Camta	BIOGRID
CG10559	LpR1	BIOGRID
CG10638	Pgk	BIOGRID
CG31343	Pgk	BIOGRID
CG31368	rdx	BIOGRID
CG32392	CG3121	BIOGRID
csw	Sos	BIOGRID
csw	stumps	BIOGRID
CycE	dlg1	BIOGRID								dlg1	CycE	dlg1
CycE	phyl	BIOGRID									CycE
CycE	scrib	BIOGRID								scrib	CycE	scrib
CycE	trx	BIOGRID									CycE
dlg1	dlg1	BIOGRID							dlg1	dlg1	dlg1	dlg1
dlg1	Gli	BIOGRID				Gli			dlg1		dlg1
dlg1	scrib	BIOGRID							dlg1	scrib	dlg1	scrib
dlg1	spz	BIOGRID						spz	dlg1		dlg1
dpr10	dpr10	BIOGRID
ed	ed	BIOGRID	ed	ed					ed	ed	ed	ed
ed	fred	BIOGRID	ed						ed	fred	ed	fred
ed	tutl	BIOGRID	ed	tutl		tutl			ed		ed
fra	fra	BIOGRID					fra	fra	fra	fra
fra	tutl	BIOGRID		tutl		tutl	fra		fra
fred	fred	BIOGRID							fred	fred	fred	fred
fz	ed	BIOGRID	fz	ed						ed		ed
fz	mwh	BIOGRID	fz
Gfrl	Gfrl	BIOGRID
Gli	dlg1	BIOGRID			Gli					dlg1		dlg1
Gli	Nrx-IV	BIOGRID			Gli	Nrx-IV
Gli	scrib	BIOGRID			Gli					scrib		scrib
jing	chm	BIOGRID
kirre	sns	BIOGRID	kirre	sns					kirre	sns
Lar	Lar	BIOGRID					Lar	Lar
mam	Atg1	BIOGRID
mam	klu	BIOGRID
mbl	mbl	BIOGRID
mbl	tutl	BIOGRID		tutl		tutl
mwh	mwh	BIOGRID
pbl	B4	BIOGRID
pbl	CycE	BIOGRID										CycE
pbl	jing	BIOGRID
pbl	RapGAP1	BIOGRID
pbl	tau	BIOGRID
Pdp1	Pdp1	BIOGRID
phyl	phyl	BIOGRID
Ptp99A	Ptp99A	BIOGRID					Ptp99A	Ptp99A
rdgA	Lmpt	BIOGRID
rdx	alph	BIOGRID
rdx	rdx	BIOGRID
Rm62	Rm62	BIOGRID
Samuel	Samuel	BIOGRID
scrib	CycE	BIOGRID							scrib		scrib	CycE
scrib	dlg1	BIOGRID							scrib	dlg1	scrib	dlg1
scrib	scrib	BIOGRID							scrib	scrib	scrib	scrib
sima	CG1677	BIOGRID
sima	fliI	BIOGRID
sns	sns	BIOGRID	sns	sns					sns	sns
Sos	sls	BIOGRID
spz	spz	BIOGRID					spz	spz
stumps	bnl	BIOGRID
stumps	stumps	BIOGRID
Ten-m	Ten-m	BIOGRID			Ten-m	Ten-m	Ten-m	Ten-m
TppII	TppII	BIOGRID
trol	bnl	BIOGRID					trol
trol	CycE	BIOGRID					trol					CycE
trol	eve	BIOGRID					trol	eve
trx	trx	BIOGRID
tutl	ed	BIOGRID	tutl	ed	tutl					ed		ed
uif	kuz	BIOGRID
ZnT41F	ZnT41F	BIOGRID
CG10764	CG17841	epistasis
CG10764	CG34353	epistasis		CG34353
CG10764	hwt	epistasis
CG10764	Nepl4	epistasis
CG17841	CG31221	epistasis
CG17841	CG34353	epistasis		CG34353
CG17841	cv-c	epistasis
CG17841	Elk	epistasis
CG17841	Mgat2	epistasis
CG17841	Rbp6	epistasis
CG17841	rdx	epistasis
CG17841	trol	epistasis						trol
CG30015	CG34353	epistasis		CG34353
CG30015	Elk	epistasis
CG31221	CG17841	epistasis
CG31221	CG34353	epistasis		CG34353
CG31221	cv-c	epistasis
CG31221	hwt	epistasis
CG31221	Mgat2	epistasis
CG31221	Rbp6	epistasis
CG31221	rdx	epistasis
CG34353	CG17841	epistasis	CG34353
CG34353	CG30015	epistasis	CG34353
CG34353	CG31221	epistasis	CG34353
CG34353	Elk	epistasis	CG34353
CG34353	Rbp6	epistasis	CG34353
CG34353	rdx	epistasis	CG34353
CG34354	Nepl4	epistasis
CG43373	CG34354	epistasis
cv-c	CG17841	epistasis
cv-c	CG31221	epistasis
cv-c	CG34353	epistasis		CG34353
cv-c	hwt	epistasis
cv-c	Neu2	epistasis
cv-c	rdx	epistasis
Elk	CG10764	epistasis
Elk	CG17841	epistasis
Elk	CG30015	epistasis
Elk	CG31221	epistasis
Elk	CG34353	epistasis		CG34353
Elk	cv-c	epistasis
Elk	hwt	epistasis
Elk	ko	epistasis						ko
Elk	Neu2	epistasis
Elk	rdx	epistasis
hwt	CG31221	epistasis
Mgat2	CG17841	epistasis
Mgat2	CG31221	epistasis
Neu2	Rbp6	epistasis
Ptp61F	CG10764	epistasis
Rbp6	CG10764	epistasis
Rbp6	CG17841	epistasis
Rbp6	cv-c	epistasis
Rbp6	Elk	epistasis
Rbp6	hwt	epistasis
Rbp6	Mgat2	epistasis
Rbp6	rdx	epistasis
rdx	CG17841	epistasis
rdx	CG31221	epistasis
rdx	CG34353	epistasis		CG34353
rdx	hwt	epistasis
rdx	Mgat2	epistasis

## Sheet: Table S9.
Gene	Genotype	Bloomington stock no.	Isogenic control line	Sleep trait	Sexes combined trait mean	Female		Male		Sexes Combined Analysis							Females			Males			Sexes combined post-hoc Dunnett	Females post-hoc Dunnett	Males post-hoc Dunnett
						No. flies	Trait mean	No. flies	Trait mean	PGenotype	PRep	PSex	PGenotype×Rep	PGenotype×Sex	PSex×Rep	PGenotype×Sex×Rep	PGenotype	PRep	PGenotype×Rep	PGenotype	PRep	PGenotype×Rep
CG10638	w[1118]; Mi{ET1}CG10638[MB06512]	25511	w1118	Sleep latency (min.)	79.7552	16	70.4688	16	89.0417	0.0578	0.0478	0.8832	0.2659	0.1051	0.6008	0.3322	0.0103	0.06	0.9116	0.8493	0.3303	0.1754	N	N	N
CG10713	w1118; Mi{ET1}CG10713MB09193	26448	w1118		57.1774	15	44.9889	16	68.6042	<.0001	0.8728	0.6967	0.228	0.0356	0.6395	0.0292	0.0001	0.6896	0.036	0.0445	0.8083	0.4271	N	N	N
CG32121	w[1118]; Mi{ET1}CG32121[MB08045]	25286	w1118		54.4948	16	39.0625	16	69.9271	<.0001	0.5771	0.3713	0.1036	0.0086	0.4126	0.3203	<.0001	0.858	0.0807	0.0672	0.3183	0.6364	N	N	N
CG34353	w[1118]; Mi{ET1}CG34353[MB08498]	25665	w1118		57.2	15	50.3444	15	64.0556	<.0001	0.0117	0.9681	0.1191	0.0853	0.7325	0.0441	0.0002	0.1306	0.745	0.0466	0.0408	0.0133	N	N	N
CG43373	w[1118]; Mi{ET1}CG43373[MB08203]	25662	w1118		102.385	16	88.4271	16	116.344	0.7992	0.1901	0.5424	0.6866	0.0362	0.8979	0.1641	0.252	0.3757	0.5395	0.054	0.3247	0.1398	Y	Y	Y
CG8086	w[1118]; Mi{ET1}CG8086[MB04989]	24598	w1118		54.7722	14	45.4286	16	62.9479	<.0001	0.0784	0.8243	0.4481	0.0578	0.2532	0.5735	<.0001	0.0632	0.8973	0.0212	0.6313	0.3212	N	N	N
dpr13	w1118; Mi{ET1}dpr13[MB08759]	26401	w1118		73.2688	15	69.2222	16	77.0625	0.0062	0.0706	0.6419	0.4095	0.2278	0.3146	0.501	0.018	0.0877	0.9247	0.1904	0.5001	0.2242	N	N	N
Gasp	w[1118]; Mi{ET1}Gasp[MB05317]	24612	w1118		57.5591	15	35.6889	16	78.0625	<.0001	0.8803	0.1175	0.3416	0.0011	0.3108	0.4087	<.0001	0.4432	0.2454	0.2185	0.5156	0.9245	N	N	N
Glut4EF	w[1118]; Mi{ET1}Glut4EF[MB03996]	24282	w1118		79.0538	15	65	16	92.2292	0.0246	0.5	0.5561	0.0904	0.0234	0.89	0.1139	0.0046	0.721	0.0348	0.9875	0.5453	0.9309	N	N	N
Lmpt	w1118; Mi{ET1}LmptMB09664	27795	w1118		81.8125	16	71.4062	16	92.2188	0.0975	0.7462	0.805	0.586	0.0943	0.0656	0.6764	0.0288	0.1446	0.931	0.9904	0.2639	0.4835	N	N	N
Piezo	w1118; Mi{ET1}Piezo[MB08675]	27763	w1118		47.7024	14	40.9881	14	54.4167	<.0001	0.8726	0.8935	0.2296	0.1108	0.4461	0.3246	<.0001	0.6828	0.1444	0.005	0.5013	0.8722	Y	N	N
Proc-R	w[1118] Mi{ET1}Proc-R[MB00909]	22930	w1118		44.6927	16	42.4271	16	46.9583	<.0001	0.7357	0.5265	0.4614	0.2498	0.1228	0.8121	<.0001	0.2139	0.5182	0.0005	0.364	0.7084	Y	N	Y
sns	w[1118]; Mi{ET1}sns[MB03327]	24059	w1118		53.9427	16	54.6042	16	53.2812	<.0001	0.7593	0.3109	0.1557	0.3923	0.0581	0.9645	0.0003	0.3082	0.3813	0.0008	0.0845	0.2466	N	N	N
Syt β	w[1118]; Mi{ET1}Sytbeta[MB02011]	23780	w1118		50.8656	15	39.5667	16	61.4583	<.0001	0.6404	0.6676	0.1211	0.027	0.7381	0.1367	<.0001	0.9311	0.0543	0.0094	0.5406	0.9609	N	N	N
unc80	w1118; Mi{ET1}unc80MB08151	26099	w1118		81.3118	16	64.4792	15	99.2667	0.0581	0.7926	0.3359	0.2178	0.0118	0.158	0.8341	0.0062	0.4528	0.35	0.6058	0.1981	0.427	N	N	N
upSET	w1118; Mi{ET1}upset[MB08950]	26139	w1118		90.4479	16	75.7604	16	105.135	0.3281	0.445	0.4679	0.8319	0.0214	0.2399	0.6516	0.0357	0.2079	0.6635	0.3008	0.7517	0.8556	Y	N	Y
w1118	NA	5905	w1118		99.95	15	108.39	16	92.04	NA	NA	NA	NA	NA	NA	NA	NA	NA	NA	NA	NA	NA	NA	NA	NA
CG32206	y[1] w[67c23]; Mi{ET1}CG32206[MB00039]	22680	yw		45.5677	16	16.8229	16	74.3125	0.0203	0.0049	0.0137	0.0117	<.0001	0.3532	0.0387	<.0001	0.1596	0.7255	<.0001	0.0123	0.0029	N	N	N
CG43427	y[1] w[67c23]; Mi{ET1}CG43427[MB00912]	22931	yw		26.1344	15	12.2444	16	39.1562	0.0603	0.5122	0.4999	0.7725	<.0001	0.7707	0.2992	<.0001	0.5396	0.6253	0.0006	0.7786	0.3092	Y	N	N
CG44153	y[1] w[67c23]; Mi{ET1}CG44153[MB00374]	22780	yw		70.7742	15	32.4556	16	106.698	0.0013	0.9173	0.2209	0.6169	<.0001	0.5041	NA	0.032	0.7101	0.5824	<.0001	0.7524	NA	Y	N	Y
comm2	y[1] w[67c23]; Mi{ET1}comm2[MB01146]	23000	yw		38.1935	15	26.5444	16	49.1146	0.4234	0.0014	0.3101	0.0032	<.0001	0.9133	0.2455	0.007	0.0324	0.1988	0.0002	0.0179	0.0047	N	N	N
Ptp61F	y[1] w[67c23]; Mi{ET1}Ptp61F[MB00652]	22860	yw		48.7816	14	27.4405	15	68.7	0.0069	0.0187	0.3492	0.0382	<.0001	0.2391	0.0266	0.0107	0.4404	0.922	<.0001	0.0072	0.0015	N	N	N
Rbp6	y[1] w[67c23]; Mi{ET1}Rbp6[MB00221]	22732	yw		63.6823	16	57.2292	16	70.1354	0.0005	0.023	0.2225	0.0367	0.0062	0.5786	0.8753	0.5563	0.0558	0.1827	<.0001	0.2065	0.1059	Y	Y	N
teq	y[1] w[67c23]; Mi{ET1}teq[MB00537]	22832	yw		43.6458	16	22.0417	16	65.25	0.0906	0.6967	0.3557	0.504	<.0001	0.1127	0.5567	0.0003	0.3174	0.9464	<.0001	0.2214	0.4366	N	N	N
yw	NA	6599	yw		33.94	16	50.29	16	17.58	NA	NA	NA	NA	NA	NA	NA	NA	NA	NA	NA	NA	NA	NA	NA	NA
CG10638	w[1118]; Mi{ET1}CG10638[MB06512]	25511	w1118	Night sleep (min.)	406.714	16	309.927	16	503.5	0.9532	0.5087	<.0001	0.5668	<.0001	0.8698	0.3539	0.0136	0.6254	0.3764	0.0006	0.6554	0.7488	N	N	N
CG10713	w1118; Mi{ET1}CG10713MB09193	26448	w1118		443.263	15	341.122	16	539.021	0.0646	0.0128	<.0001	0.0097	<.0001	0.0967	0.4469	0.0006	0.0231	0.0619	0.0046	0.3871	0.0677	N	N	N
CG32121	w[1118]; Mi{ET1}CG32121[MB08045]	25286	w1118		451.641	16	321.792	16	581.49	0.0288	0.1051	<.0001	0.1248	0.0076	0.4122	0.9564	0.0092	0.6497	0.4078	0.5784	0.0136	0.0968	N	N	N
CG34353	w[1118]; Mi{ET1}CG34353[MB08498]	25665	w1118		452.272	15	362.756	15	541.789	0.0089	0.1939	<.0001	0.231	<.0001	0.6696	0.1893	<.0001	0.2832	0.1225	0.0254	0.4753	0.924	N	N	N
CG43373	w[1118]; Mi{ET1}CG43373[MB08203]	25662	w1118		408.693	16	235.875	16	581.51	0.8575	0.35	<.0001	0.405	0.4317	0.7601	0.5585	0.5671	0.7077	0.4023	0.5867	0.2709	0.8234	N	N	N
CG8086	w[1118]; Mi{ET1}CG8086[MB04989]	24598	w1118		392.772	14	294.56	16	478.708	0.3463	0.9057	<.0001	0.8351	<.0001	0.6006	0.8006	0.0147	0.6507	0.975	0.0005	0.7746	0.7451	N	N	Y
dpr13	w1118; Mi{ET1}dpr13[MB08759]	26401	w1118		422.978	15	251.8	16	583.458	0.5142	0.6021	<.0001	0.5416	0.2796	0.0978	0.368	0.3657	0.2554	0.4303	0.5773	0.1441	0.7067	N	N	N
Gasp	w[1118]; Mi{ET1}Gasp[MB05317]	24612	w1118		398.199	15	235.278	16	550.938	0.4667	0.6232	<.0001	0.6946	0.1361	0.0092	0.0711	0.6474	0.2019	0.3987	0.0554	0.0082	0.0564	N	N	N
Glut4EF	w[1118]; Mi{ET1}Glut4EF[MB03996]	24282	w1118		429.86	15	300.544	16	551.094	0.2126	0.4725	<.0001	0.5451	0.0003	0.1487	0.6381	0.0073	0.6758	0.9388	0.0182	0.0424	0.3021	N	N	N
Lmpt	w1118; Mi{ET1}LmptMB09664	27795	w1118		374.234	16	241.583	16	506.885	0.1046	0.8569	<.0001	0.933	0.006	0.6056	0.752	0.4036	0.8144	0.7802	0.0033	0.6213	0.8691	N	N	N
Piezo	w1118; Mi{ET1}Piezo[MB08675]	27763	w1118		394.887	14	263.25	14	526.524	0.7745	0.0103	<.0001	0.0138	0.0004	0.0701	0.0065	0.0491	0.0128	0.0037	0.0011	0.4668	0.798	N	N	N
Proc-R	w[1118] Mi{ET1}Proc-R[MB00909]	22930	w1118		450.974	16	276.979	16	624.969	0.0068	0.0272	<.0001	0.0355	0.4305	0.6524	0.1575	0.0388	0.1126	0.0396	0.0874	0.122	0.5309	N	N	Y
sns	w[1118]; Mi{ET1}sns[MB03327]	24059	w1118		462.286	16	325.667	16	598.906	0.004	0.1163	<.0001	0.1396	0.0104	0.7423	0.614	0.0032	0.4753	0.2611	0.7335	0.0663	0.3337	N	N	N
Syt β	w[1118]; Mi{ET1}Sytbeta[MB02011]	23780	w1118		432.629	15	321.733	16	536.594	0.2497	0.0498	<.0001	0.0613	0.0002	0.8158	0.5555	0.0067	0.3273	0.1702	0.0068	0.0326	0.1967	N	N	N
unc80	w1118; Mi{ET1}unc80MB08151	26099	w1118		394.301	16	257.073	15	540.678	0.68	0.1029	<.0001	0.1251	0.014	0.7797	0.5538	0.2224	0.425	0.2163	0.0091	0.076	0.3683	N	N	N
upSET	w1118; Mi{ET1}upset[MB08950]	26139	w1118		466.917	16	354.99	16	578.844	0.0034	0.3681	<.0001	0.4179	0.0005	0.9362	0.4811	0.0008	0.6504	0.4053	0.4661	0.2869	0.9073	N	N	N
w1118	NA	5905	w1118		411.753	15	219.122	16	592.344	NA	NA	NA	NA	NA	NA	NA	NA	NA	NA	NA	NA	NA	NA	NA	NA
CG32206	y[1] w[67c23]; Mi{ET1}CG32206[MB00039]	22680	yw		585.208	16	560.396	16	610.021	<.0001	0.0138	0.0007	0.2683	0.3199	0.8534	0.9722	<.0001	0.1229	0.4707	<.0001	0.0521	0.3983	N	N	N
CG43427	y[1] w[67c23]; Mi{ET1}CG43427[MB00912]	22931	yw		553.07	15	508.778	16	594.594	<.0001	0.0493	<.0001	0.1078	0.9949	0.1783	0.1191	0.0025	0.0444	0.9745	0.0002	0.5988	0.0132	N	N	N
CG44153	y[1] w[67c23]; Mi{ET1}CG44153[MB00374]	22780	yw		517.624	15	481.689	16	551.312	0.0363	0.1341	0.0094	0.4339	0.6861	0.9056	NA	0.0462	0.3243	0.4516	0.6072	0.1373	NA	N	N	N
comm2	y[1] w[67c23]; Mi{ET1}comm2[MB01146]	23000	yw		621.441	15	623.667	16	619.354	<.0001	0.1213	0.0324	0.0411	0.0197	0.6779	0.5258	<.0001	0.204	0.3503	<.0001	0.3804	0.0444	Y	Y	N
Ptp61F	y[1] w[67c23]; Mi{ET1}Ptp61F[MB00652]	22860	yw		552.149	14	486.19	15	613.711	<.0001	0.0031	<.0001	0.9076	0.3661	0.0862	0.0574	0.0317	0.0071	0.2813	<.0001	0.2449	0.0817	N	N	N
Rbp6	y[1] w[67c23]; Mi{ET1}Rbp6[MB00221]	22732	yw		482.411	16	446.219	16	518.604	0.1103	0.0324	0.0004	0.2682	0.7109	0.0071	0.0041	0.2005	0.0028	0.2278	0.3439	0.6474	0.0037	Y	N	Y
teq	y[1] w[67c23]; Mi{ET1}teq[MB00537]	22832	yw		475.63	16	396.333	16	554.927	0.2241	0.0365	<.0001	0.3296	0.1233	0.7238	0.5889	0.8405	0.1413	0.7918	0.0198	0.125	0.1874	Y	Y	N
yw	NA	6599	yw		447.974	16	403.875	16	492.073	NA	NA	NA	NA	NA	NA	NA	NA	NA	NA	NA	NA	NA	NA	NA	NA
CG10638	w[1118]; Mi{ET1}CG10638[MB06512]	25511	w1118	Night avg. bout length (min.)	50.5595	16	33.5288	16	67.5901	0.9785	0.7933	<.0001	0.2408	0.0212	0.3091	0.7708	0.0003	0.0366	0.0179	0.2229	0.688	0.6387	N	Y	N
CG10713	w1118; Mi{ET1}CG10713MB09193	26448	w1118		61.8077	15	30.4308	16	91.2236	0.0753	0.9191	<.0001	0.2413	0.3735	0.1911	0.0226	<.0001	0.0199	0.0535	0.625	0.5153	0.0671	Y	N	N
CG32121	w[1118]; Mi{ET1}CG32121[MB08045]	25286	w1118		67.0729	16	23.8276	16	110.318	0.0803	0.4799	<.0001	0.1433	0.4254	0.3903	0.1442	0.0005	0.5396	0.9887	0.1957	0.4254	0.1394	Y	N	Y
CG34353	w[1118]; Mi{ET1}CG34353[MB08498]	25665	w1118		41.2874	15	23.5536	15	59.0211	0.1212	0.7147	<.0001	0.1164	0.003	0.8828	0.2654	0.0008	0.593	0.2562	0.022	0.7908	0.1689	N	N	N
CG43373	w[1118]; Mi{ET1}CG43373[MB08203]	25662	w1118		45.3566	16	18.2027	16	72.5104	0.3475	0.88	<.0001	0.1315	0.1101	0.8627	0.209	0.0579	0.9488	0.4534	0.195	0.8678	0.159	N	N	N
CG8086	w[1118]; Mi{ET1}CG8086[MB04989]	24598	w1118		37.7257	14	26.1815	16	47.8269	0.0182	0.7045	<.0001	0.3436	<.0001	0.6154	0.579	<.0001	0.6731	0.1838	0.0008	0.6395	0.4256	N	N	N
dpr13	w1118; Mi{ET1}dpr13[MB08759]	26401	w1118		38.278	15	21.7717	16	53.7526	0.0268	0.6181	<.0001	0.0742	0.0007	0.3808	0.0585	0.0095	0.422	0.812	0.0042	0.4674	0.0557	N	N	N
Gasp	w[1118]; Mi{ET1}Gasp[MB05317]	24612	w1118		38.5147	15	13.9805	16	61.5155	0.0327	0.8257	<.0001	0.1435	0.0428	0.6902	0.1656	0.6886	0.5433	0.7892	0.0337	0.7472	0.1416	N	Y	N
Glut4EF	w[1118]; Mi{ET1}Glut4EF[MB03996]	24282	w1118		60.3124	15	24.685	16	93.7131	0.206	0.2313	<.0001	0.0281	0.8607	0.2452	0.0498	<.0001	0.9069	0.4182	0.5678	0.2218	0.0337	Y	N	N
Lmpt	w1118; Mi{ET1}LmptMB09664	27795	w1118		37.3711	16	20.7592	16	53.983	0.0299	0.9662	<.0001	0.2023	0.0018	0.7595	0.1989	0.1093	0.6795	0.9876	0.0063	0.8525	0.1761	N	N	N
Piezo	w1118; Mi{ET1}Piezo[MB08675]	27763	w1118		33.2126	14	21.8312	14	44.5941	0.0029	0.499	<.0001	0.5216	<.0001	0.1468	0.6774	0.0006	0.0424	0.0082	0.0005	0.275	0.9074	N	N	N
Proc-R	w[1118] Mi{ET1}Proc-R[MB00909]	22930	w1118		47.6861	16	18.3062	16	77.0659	0.6802	0.422	<.0001	0.0574	0.3286	0.5657	0.1451	0.0404	0.391	0.0925	0.4783	0.4823	0.0902	N	N	N
sns	w[1118]; Mi{ET1}sns[MB03327]	24059	w1118		48.8102	16	25.1974	16	72.423	0.7958	0.4844	<.0001	0.0583	0.0454	0.3671	0.0643	0.0011	0.6779	0.9257	0.2363	0.4047	0.0548	N	N	N
Syt β	w[1118]; Mi{ET1}Sytbeta[MB02011]	23780	w1118		42.5587	15	22.945	16	60.9464	0.1504	0.9942	<.0001	0.2214	0.0063	0.6366	0.6088	0.0016	0.2448	0.0776	0.0311	0.8009	0.3631	N	N	N
unc80	w1118; Mi{ET1}unc80MB08151	26099	w1118		45.6693	16	22.8275	15	70.0339	0.4519	0.9335	<.0001	0.1633	0.0281	0.9621	0.317	0.0058	0.7943	0.4265	0.1312	0.9853	0.2215	N	N	N
upSET	w1118; Mi{ET1}upset[MB08950]	26139	w1118		47.7791	16	28.3816	16	67.1766	0.6453	0.303	<.0001	0.0224	0.0048	0.7852	0.1937	<.0001	0.0401	0.0072	0.0894	0.5027	0.0685	N	N	N
w1118	NA	5905	w1118		51.5216	15	14.6899	16	86.0514	NA	NA	NA	NA	NA	NA	NA	NA	NA	NA	NA	NA	NA	NA	NA	NA
CG32206	y[1] w[67c23]; Mi{ET1}CG32206[MB00039]	22680	yw		43.6836	16	35.5859	16	51.7814	0.0143	0.0139	0.0016	0.4363	0.8393	0.845	0.5771	0.0013	0.0002	0.0486	0.1596	0.2254	0.9069	N	N	N
CG43427	y[1] w[67c23]; Mi{ET1}CG43427[MB00912]	22931	yw		41.5453	15	30.2192	16	52.1635	0.0357	0.4226	<.0001	0.0086	0.3601	0.0468	0.0183	0.1878	0.1894	0.7486	0.091	0.117	NA	N	N	N
CG44153	y[1] w[67c23]; Mi{ET1}CG44153[MB00374]	22780	yw		46.4744	15	32.5755	16	59.5046	0.2482	0.1645	0.0859	0.5578	0.9687	0.8743	NA	0.3534	0.1594	0.478	0.3045	0.5717	0.0066	N	N	N
comm2	y[1] w[67c23]; Mi{ET1}comm2[MB01146]	23000	yw		72.9533	15	81.3622	16	65.07	<.0001	0.8399	0.8744	0.1582	0.0228	0.6763	0.5028	<.0001	0.8857	0.617	0.0064	0.6443	0.1258	Y	Y	N
Ptp61F	y[1] w[67c23]; Mi{ET1}Ptp61F[MB00652]	22860	yw		42.0973	14	26.4882	15	56.6658	0.1005	0.2015	0.0003	0.8984	0.1688	0.7411	0.5332	0.5881	0.0034	0.331	0.1188	0.6177	0.6946	N	N	N
Rbp6	y[1] w[67c23]; Mi{ET1}Rbp6[MB00221]	22732	yw		28.9511	16	25.867	16	32.0352	0.3762	0.2487	0.0051	0.2648	0.2507	0.0988	0.0356	0.6996	0.0003	0.147	0.2836	0.7867	0.0916	N	N	N
teq	y[1] w[67c23]; Mi{ET1}teq[MB00537]	22832	yw		25.7673	16	17.8733	16	33.6613	0.089	0.1042	0.0001	0.5813	0.8421	0.9339	0.7094	0.0046	0.0185	0.7761	0.427	0.3687	0.6284	Y	N	N
yw	NA	6599	yw		32.0864	16	24.923	16	39.2497	NA	NA	NA	NA	NA	NA	NA	NA	NA	NA	NA	NA	NA	NA	NA	NA
CG10638	w[1118]; Mi{ET1}CG10638[MB06512]	25511	w1118	Night bout number	11.3073	16	11.7708	16	10.8438	0.5058	0.1778	0.0019	0.5533	0.0237	0.2981	0.3773	0.0393	0.0922	0.2921	0.2599	0.8288	0.84	N	N	N
CG10713	w1118; Mi{ET1}CG10713MB09193	26448	w1118		10.1344	15	13.1	16	7.35417	0.0744	0.2988	<.0001	0.8031	0.9136	0.4573	0.3642	0.3376	0.8651	0.7074	0.0724	0.0928	0.2687	Y	N	Y
CG32121	w[1118]; Mi{ET1}CG32121[MB08045]	25286	w1118		11.1042	16	14.8438	16	7.36458	0.3735	0.9372	<.0001	0.3891	0.323	0.385	0.3028	0.9512	0.5599	0.2484	0.1235	0.5098	0.8862	N	N	Y
CG34353	w[1118]; Mi{ET1}CG34353[MB08498]	25665	w1118		14.5778	15	17.8889	15	11.2667	0.008	0.4842	<.0001	0.9356	0.5973	0.3095	0.2394	0.0509	0.8428	0.4357	0.0767	0.1635	0.3669	Y	N	N
CG43373	w[1118]; Mi{ET1}CG43373[MB08203]	25662	w1118		11.6719	16	13.8646	16	9.47917	0.7115	0.1654	<.0001	0.646	0.4749	0.9197	0.7667	0.4891	0.4091	0.917	0.7857	0.2442	0.5534	N	N	N
CG8086	w[1118]; Mi{ET1}CG8086[MB04989]	24598	w1118		11.8667	14	12.2738	16	11.5104	0.9272	0.5222	0.0002	0.7379	0.0034	0.8328	0.6786	0.0441	0.7739	0.6171	0.0355	0.5293	0.9528	N	N	N
dpr13	w1118; Mi{ET1}dpr13[MB08759]	26401	w1118		12.6344	15	12.3111	16	12.9375	0.4697	0.0144	0.0123	0.087	0.0029	0.7404	0.6213	0.1496	0.1845	0.446	0.0037	0.0257	0.0758	N	N	Y
Gasp	w[1118]; Mi{ET1}Gasp[MB05317]	24612	w1118		14.2204	15	17.7778	16	10.8854	0.0319	0.028	<.0001	0.1359	0.5793	0.2761	0.3488	0.1203	0.0615	0.1644	0.1387	0.2926	0.6024	N	N	N
Glut4EF	w[1118]; Mi{ET1}Glut4EF[MB03996]	24282	w1118		10.8118	15	13.7444	16	8.0625	0.2056	0.0696	<.0001	0.3471	0.9511	0.4288	0.3288	0.4397	0.5036	0.9812	0.302	0.0474	0.1411	N	N	N
Lmpt	w1118; Mi{ET1}LmptMB09664	27795	w1118		13.4062	16	14.9896	16	11.8229	0.1413	0.153	<.0001	0.5156	0.2203	0.0839	0.0593	0.8793	0.8514	0.4466	0.0253	0.0097	0.0338	N	N	N
Piezo	w1118; Mi{ET1}Piezo[MB08675]	27763	w1118		13.8333	14	13.4167	14	14.25	0.0341	0.3271	0.0212	0.0776	0.0009	0.3273	0.4162	0.3522	0.9997	0.4952	0.0004	0.1723	0.0744	N	N	Y
Proc-R	w[1118] Mi{ET1}Proc-R[MB00909]	22930	w1118		13.349	16	16.4271	16	10.2708	0.1973	0.8277	<.0001	0.6155	0.7746	0.2699	0.211	0.3392	0.5887	0.289	0.3912	0.2633	0.5203	N	N	N
sns	w[1118]; Mi{ET1}sns[MB03327]	24059	w1118		12.6615	16	14.8854	16	10.4375	0.4331	0.3928	<.0001	0.9892	0.5306	0.1185	0.0825	0.916	0.6304	0.2418	0.2981	0.0784	0.2009	N	N	N
Syt β	w[1118]; Mi{ET1}Sytbeta[MB02011]	23780	w1118		13	15	15.3333	16	10.8125	0.2393	0.667	<.0001	0.694	0.5766	0.9577	0.822	0.6758	0.8004	0.679	0.2039	0.7209	0.9007	N	N	N
unc80	w1118; Mi{ET1}unc80MB08151	26099	w1118		10.8978	16	12.8125	15	8.85556	0.21	0.6818	<.0001	0.6551	0.3646	0.6842	0.5586	0.1917	0.9984	0.5298	0.7621	0.4846	0.9051	N	N	N
upSET	w1118; Mi{ET1}upset[MB08950]	26139	w1118		12.4896	16	14.9062	16	10.0729	0.5518	0.0292	<.0001	0.1809	0.6802	0.946	0.9078	0.9107	0.1682	0.4536	0.3971	0.076	0.222	N	N	N
w1118	NA	5905	w1118		11.8978	15	14.7778	16	9.19792	NA	NA	NA	NA	NA	NA	NA	NA	NA	NA	NA	NA	NA	NA	NA	NA
CG32206	y[1] w[67c23]; Mi{ET1}CG32206[MB00039]	22680	yw		17.1458	16	18.6146	16	15.6771	0.3333	0.1162	0.126	0.0038	0.4044	0.0602	0.7869	0.923	0.0175	0.0251	0.2166	0.824	0.0659	N	N	N
CG43427	y[1] w[67c23]; Mi{ET1}CG43427[MB00912]	22931	yw		16.6075	15	19.3333	16	14.0521	0.1472	0.0054	0.0108	0.1732	0.0658	0.0586	0.8606	0.7954	0.5387	0.4457	0.0134	0.0007	0.2301	N	N	N
CG44153	y[1] w[67c23]; Mi{ET1}CG44153[MB00374]	22780	yw		17.2151	15	20.2556	16	14.3646	0.4714	0.8366	0.0828	0.5089	0.1259	0.2844	NA	0.4707	0.423	0.5085	0.0256	0.1674	NA	N	N	N
comm2	y[1] w[67c23]; Mi{ET1}comm2[MB01146]	23000	yw		11.6129	15	10.4444	16	12.7083	<.0001	0.2143	0.5775	0.8927	0.2143	0.267	0.629	<.0001	0.9216	0.7983	0.0087	0.1156	0.6746	Y	Y	N
Ptp61F	y[1] w[67c23]; Mi{ET1}Ptp61F[MB00652]	22860	yw		17.2644	14	20.75	15	14.0111	0.4407	0.6223	0.0042	0.3904	0.0249	0.0783	0.8241	0.2998	0.3774	0.4585	0.034	0.1088	0.6456	N	N	N
Rbp6	y[1] w[67c23]; Mi{ET1}Rbp6[MB00221]	22732	yw		19.4219	16	19.0938	16	19.75	0.3624	0.5517	0.9261	0.3764	0.517	0.0396	0.701	0.8338	0.2401	0.318	0.3215	0.093	0.7476	N	N	N
teq	y[1] w[67c23]; Mi{ET1}teq[MB00537]	22832	yw		21.901	16	23.4479	16	20.3542	0.0049	0.618	0.1081	0.0572	0.3652	0.3101	0.5257	0.0062	0.249	0.3233	0.1967	0.734	0.1014	Y	Y	N
yw	NA	6599	yw		18.3438	16	18.7812	16	17.9062	NA	NA	NA	NA	NA	NA	NA	NA	NA	NA	NA	NA	NA	NA	NA	NA
CG10638	w[1118]; Mi{ET1}CG10638[MB06512]	25511	w1118	Day sleep (min.)	418.266	16	413.083	16	423.448	0.0003	<.0001	<.0001	0.2534	0.0001	0.3465	0.3476	<.0001	0.0003	0.123	0.8072	0.0218	0.891	N	N	N
CG10713	w1118; Mi{ET1}CG10713MB09193	26448	w1118		435.215	15	421.211	16	448.344	<.0001	0.8712	<.0001	0.0002	<.0001	0.5222	0.5205	<.0001	0.6176	0.0067	0.481	0.6985	0.0098	N	N	N
CG32121	w[1118]; Mi{ET1}CG32121[MB08045]	25286	w1118		499.776	16	503.281	16	496.271	<.0001	0.8202	<.0001	0.0009	<.0001	0.1202	0.1197	<.0001	0.3663	0.0018	0.0244	0.1948	0.1679	Y	Y	N
CG34353	w[1118]; Mi{ET1}CG34353[MB08498]	25665	w1118		469.344	15	435.744	15	502.944	<.0001	<.0001	<.0001	0.3398	0.0008	0.0847	0.0843	<.0001	0.023	0.5521	0.0269	0.0001	0.0795	N	N	N
CG43373	w[1118]; Mi{ET1}CG43373[MB08203]	25662	w1118		355.516	16	300.615	16	410.417	0.3514	0.0067	<.0001	0.5439	0.062	0.5989	0.6004	0.0523	0.0243	0.9527	0.5035	0.1196	0.4314	Y	Y	N
CG8086	w[1118]; Mi{ET1}CG8086[MB04989]	24598	w1118		451.233	14	408.357	16	488.75	<.0001	0.0376	<.0001	0.1069	0.0073	0.3635	0.3622	<.0001	0.4309	0.1043	0.0366	0.0281	0.5882	N	N	N
dpr13	w1118; Mi{ET1}dpr13[MB08759]	26401	w1118		429.505	15	381.189	16	474.802	<.0001	0.1221	<.0001	0.0659	0.0262	0.7867	0.7885	0.0007	0.293	0.3576	0.0753	0.24	0.057	N	N	N
Gasp	w[1118]; Mi{ET1}Gasp[MB05317]	24612	w1118		428.392	15	417.5	16	438.604	<.0001	0.2324	<.0001	0.015	<.0001	0.1374	0.1367	<.0001	0.8405	0.0114	0.7954	0.0546	0.4657	N	N	N
Glut4EF	w[1118]; Mi{ET1}Glut4EF[MB03996]	24282	w1118		451.452	15	393.956	16	505.354	<.0001	0.0713	<.0001	0.0507	0.0431	0.5855	0.5838	<.0001	0.4105	0.1106	0.0065	0.0743	0.2709	N	N	N
Lmpt	w1118; Mi{ET1}LmptMB09664	27795	w1118		368.552	16	332.906	16	404.198	0.1295	0.8144	<.0001	0.0023	0.0072	0.729	0.7307	0.0017	0.6422	0.0299	0.4277	0.9429	0.0307	Y	Y	Y
Piezo	w1118; Mi{ET1}Piezo[MB08675]	27763	w1118		481.399	14	458.012	14	504.786	<.0001	0.5695	<.0001	0.002	0.0004	0.7717	0.7736	<.0001	0.5638	0.0556	0.015	0.8371	0.0144	N	N	N
Proc-R	w[1118] Mi{ET1}Proc-R[MB00909]	22930	w1118		529.417	16	502.198	16	556.635	<.0001	0.0263	<.0001	0.1672	0.0012	0.5559	0.5576	<.0001	0.0327	0.5314	0.0004	0.2784	0.204	Y	Y	Y
sns	w[1118]; Mi{ET1}sns[MB03327]	24059	w1118		505.38	16	452.448	16	558.312	<.0001	0.4292	<.0001	0.0052	0.0354	0.7764	0.7783	<.0001	0.5082	0.1153	<.0001	0.6731	0.0127	Y	N	Y
Syt β	w[1118]; Mi{ET1}Sytbeta[MB02011]	23780	w1118		501.387	15	511.111	16	492.271	<.0001	0.4599	<.0001	0.0013	<.0001	0.2407	0.2397	<.0001	0.7551	0.0031	0.0255	0.1853	0.1342	Y	Y	N
unc80	w1118; Mi{ET1}unc80MB08151	26099	w1118		398.952	16	380.854	15	418.256	0.0043	0.4744	<.0001	0.0096	0.0009	0.776	0.7777	0.0001	0.4929	0.1087	0.7103	0.7553	0.0405	N	N	N
upSET	w1118; Mi{ET1}upset[MB08950]	26139	w1118		442.974	16	431.323	16	454.625	<.0001	0.149	<.0001	0.1122	0.001	0.8181	0.8197	<.0001	0.2916	0.3871	0.4501	0.3303	0.1496	N	N	N
w1118	NA	5905	w1118		336.919	15	236.056	16	431.479	NA	NA	NA	NA	NA	NA	NA	NA	NA	NA	NA	NA	NA	NA	NA	NA
CG32206	y[1] w[67c23]; Mi{ET1}CG32206[MB00039]	22680	yw		554.068	16	561.844	16	546.292	0.0093	0.0817	0.4475	0.5378	0.1085	0.371	0.8561	0.0021	0.0448	0.5338	0.4958	0.5769	0.7786	N	N	N
CG43427	y[1] w[67c23]; Mi{ET1}CG43427[MB00912]	22931	yw		565.919	15	543.811	16	586.646	0.0033	0.5683	0.0327	0.6268	0.9847	0.8916	0.4267	0.0372	0.7592	0.3688	0.0398	0.6196	0.8273	N	N	N
CG44153	y[1] w[67c23]; Mi{ET1}CG44153[MB00374]	22780	yw		496.984	15	524.3	16	471.375	0.8789	0.8093	0.7514	0.5558	0.2223	0.7025	NA	0.2211	0.6793	0.5293	0.1829	0.8788	NA	N	N	N
comm2	y[1] w[67c23]; Mi{ET1}comm2[MB01146]	23000	yw		577.855	15	591.756	16	564.823	0.0004	0.0947	0.6417	0.5443	0.0775	0.6177	0.8586	0.0002	0.0984	0.7402	0.2034	0.4378	0.6083	N	N	N
Ptp61F	y[1] w[67c23]; Mi{ET1}Ptp61F[MB00652]	22860	yw		530.138	14	546.488	15	514.878	0.2695	0.0027	0.8648	0.0373	0.0584	0.7731	0.3606	0.034	0.0457	0.381	0.5797	0.026	0.0457	N	N	N
Rbp6	y[1] w[67c23]; Mi{ET1}Rbp6[MB00221]	22732	yw		464.99	16	456.583	16	473.396	0.0541	0.1549	0.1533	0.6611	0.5285	0.0163	0.0694	0.2955	0.004	0.0775	0.1067	0.5128	0.3738	N	N	N
teq	y[1] w[67c23]; Mi{ET1}teq[MB00537]	22832	yw		431.729	16	467.125	16	396.333	0.0025	0.8798	0.5545	0.4655	0.018	0.7386	0.8279	0.5943	0.7215	0.4871	0.0007	0.9018	0.7285	N	N	N
yw	NA	6599	yw		505.661	16	484.146	16	527.177	NA	NA	NA	NA	NA	NA	NA	NA	NA	NA	NA	NA	NA	NA	NA	NA
CG10638	w[1118]; Mi{ET1}CG10638[MB06512]	25511	w1118	Day avg. bout length (min.)	56.8354	16	52.0058	16	61.6651	<.0001	0.024	<.0001	0.151	0.0154	0.0946	0.0216	<.0001	0.0015	0.0024	0.0395	0.7063	0.581	N	N	N
CG10713	w1118; Mi{ET1}CG10713MB09193	26448	w1118		45.9033	15	40.9777	16	50.5211	0.0258	0.4976	0.002	0.924	0.1023	0.0561	0.1391	0.013	0.3994	0.3516	0.644	0.0609	0.2465	N	N	N
CG32121	w[1118]; Mi{ET1}CG32121[MB08045]	25286	w1118		61.542	16	49.2513	16	73.8326	<.0001	0.7728	<.0001	0.3944	0.6166	0.0433	0.1085	<.0001	0.0196	0.0143	0.0233	0.3149	0.6599	N	N	N
CG34353	w[1118]; Mi{ET1}CG34353[MB08498]	25665	w1118		46.5213	15	29.6024	15	63.4401	0.0721	0.0268	0.0003	0.0751	0.977	0.0987	0.1907	0.0005	0.201	0.2915	0.3389	0.0484	0.1126	N	N	N
CG43373	w[1118]; Mi{ET1}CG43373[MB08203]	25662	w1118		40.9617	16	27.2095	16	54.714	0.0057	0.3663	<.0001	0.875	0.6001	0.4154	0.1062	0.0006	0.0596	0.1034	0.1949	0.9598	0.3181	N	N	N
CG8086	w[1118]; Mi{ET1}CG8086[MB04989]	24598	w1118		39.3118	14	33.0561	16	44.7855	0.011	0.0575	<.0001	0.4829	0.0022	0.0505	0.2976	<.0001	0.9542	0.739	0.7294	0.0241	0.2966	N	N	N
dpr13	w1118; Mi{ET1}dpr13[MB08759]	26401	w1118		38.2348	15	31.0311	16	44.9883	0.0476	0.1864	<.0001	0.8072	0.0164	0.7537	0.2529	0.002	0.2177	0.2944	0.765	0.4997	0.5477	N	N	N
Gasp	w[1118]; Mi{ET1}Gasp[MB05317]	24612	w1118		32.0888	15	24.2632	16	39.4253	0.7641	0.269	<.0001	0.7739	0.0043	0.034	0.2782	0.0005	0.212	0.1064	0.1408	0.0733	0.652	N	N	N
Glut4EF	w[1118]; Mi{ET1}Glut4EF[MB03996]	24282	w1118		56.4201	15	30.8477	16	80.3941	0.0022	0.2624	<.0001	0.5176	0.247	0.5842	0.8573	<.0001	0.1914	0.288	0.0278	0.38	0.6627	N	N	N
Lmpt	w1118; Mi{ET1}LmptMB09664	27795	w1118		40.5069	16	33.116	16	47.8978	0.011	0.6608	<.0001	0.1487	0.0282	0.1345	0.467	<.0001	0.0784	0.0501	0.823	0.5241	0.6646	N	N	N
Piezo	w1118; Mi{ET1}Piezo[MB08675]	27763	w1118		65.8932	14	66.7713	14	65.0151	0.003	0.0106	0.1382	0.0039	0.1087	0.7501	0.9744	0.0084	0.0851	0.0769	0.2055	0.0513	0.0143	N	N	Y
Proc-R	w[1118] Mi{ET1}Proc-R[MB00909]	22930	w1118		54.0906	16	47.054	16	61.1272	<.0001	0.0516	<.0001	0.2825	0.0424	0.854	0.6121	<.0001	0.2442	0.3019	0.0115	0.1085	0.6643	N	N	N
sns	w[1118]; Mi{ET1}sns[MB03327]	24059	w1118		64.3382	16	55.7878	16	72.8887	<.0001	0.0061	0.0002	0.001	0.2489	0.5027	0.8413	0.0001	0.0235	0.0189	0.0033	0.1203	0.0231	N	N	N
Syt β	w[1118]; Mi{ET1}Sytbeta[MB02011]	23780	w1118		53.2139	15	55.0913	16	51.4539	<.0001	0.5389	0.0085	0.9069	0.0011	0.7541	0.803	<.0001	0.8574	0.9371	0.4	0.42	0.7492	N	N	N
unc80	w1118; Mi{ET1}unc80MB08151	26099	w1118		35.1192	16	30.217	15	40.3482	0.1197	0.2051	<.0001	0.0133	0.0009	0.7774	0.211	0.0001	0.3927	0.2702	0.246	0.3469	0.0271	N	N	N
upSET	w1118; Mi{ET1}upset[MB08950]	26139	w1118		48.0671	16	44.0457	16	52.0886	<.0001	0.6074	<.0001	0.1513	0.0051	0.8325	0.613	<.0001	0.5301	0.4164	0.395	0.8526	0.2366	N	N	N
w1118	NA	5905	w1118		31.427	15	15.3217	16	46.5257	NA	NA	NA	NA	NA	NA	NA	NA	NA	NA	NA	NA	NA	NA	NA	NA
CG32206	y[1] w[67c23]; Mi{ET1}CG32206[MB00039]	22680	yw		47.3863	16	40.0836	16	54.689	0.4219	0.2563	0.0192	0.3498	0.5857	0.0325	0.5893	0.743	0.0002	0.6156	0.4664	0.5738	0.4258	N	N	N
CG43427	y[1] w[67c23]; Mi{ET1}CG43427[MB00912]	22931	yw		56.8362	15	38.6586	16	73.8776	0.758	0.5911	0.0027	0.2194	0.5374	0.9552	0.1821	0.6833	0.4356	0.0019	0.6141	0.7928	0.9528	N	N	N
CG44153	y[1] w[67c23]; Mi{ET1}CG44153[MB00374]	22780	yw		50.2162	15	46.8084	16	53.4109	0.8756	0.1811	0.33	0.9948	0.5369	0.4273	NA	0.7517	0.1101	0.9952	0.4631	0.8719	NA	N	N	N
comm2	y[1] w[67c23]; Mi{ET1}comm2[MB01146]	23000	yw		73.3399	15	86.5542	16	60.9515	0.0628	0.2723	0.9083	0.6596	0.0244	0.8251	0.3201	0.0015	0.274	0.2355	0.7965	0.5821	0.7276	Y	Y	N
Ptp61F	y[1] w[67c23]; Mi{ET1}Ptp61F[MB00652]	22860	yw		49.658	14	42.3391	15	56.489	0.5883	0.0146	0.0508	0.4797	0.5724	0.756	0.2683	0.9754	0.0008	0.5923	0.5474	0.2364	0.3251	N	N	N
Rbp6	y[1] w[67c23]; Mi{ET1}Rbp6[MB00221]	22732	yw		30.1887	16	29.5071	16	30.8703	0.003	0.1727	0.1114	0.441	0.156	0.1144	0.9209	0.0429	0.0007	0.2732	0.02	0.9046	0.716	N	N	N
teq	y[1] w[67c23]; Mi{ET1}teq[MB00537]	22832	yw		21.6035	16	23.6069	16	19.6001	0.0001	0.3217	0.2205	0.2697	0.0845	0.3118	0.5189	0.0053	0.0163	0.0338	0.0033	0.9911	0.8018	Y	N	Y
yw	NA	6599	yw		53.7281	16	42.1277	16	65.3285	NA	NA	NA	NA	NA	NA	NA	NA	NA	NA	NA	NA	NA	NA	NA	NA
CG10638	w[1118]; Mi{ET1}CG10638[MB06512]	25511	w1118	Day bout number	9.44271	16	10.1042	16	8.78125	<.0001	0.0701	0.0003	0.1711	0.0227	0.7459	0.031	0.0004	0.3827	0.0453	0.0431	0.0496	0.4415	Y	Y	N
CG10713	w1118; Mi{ET1}CG10713MB09193	26448	w1118		12.8548	15	14.1556	16	11.6354	0.5211	0.9039	0.0001	0.0029	0.1231	0.0696	0.9212	0.2349	0.3504	0.1086	0.3282	0.0419	0.0016	N	N	N
CG32121	w[1118]; Mi{ET1}CG32121[MB08045]	25286	w1118		11.0625	16	13.0312	16	9.09375	0.0096	0.0174	<.0001	0.4857	0.4045	0.0761	0.9732	0.0358	0.0126	0.6482	0.1426	0.6017	0.5888	N	N	N
CG34353	w[1118]; Mi{ET1}CG34353[MB08498]	25665	w1118		15.2278	15	18.3333	15	12.1222	0.1061	0.9178	<.0001	0.0132	0.7877	0.2992	0.6132	0.295	0.5258	0.0982	0.1531	0.3208	0.0366	Y	Y	N
CG43373	w[1118]; Mi{ET1}CG43373[MB08203]	25662	w1118		10.7969	16	12.7396	16	8.85417	0.0036	0.0768	<.0001	0.1626	0.3792	0.8476	0.0975	0.0294	0.2522	0.0803	0.0545	0.1442	0.8027	N	N	N
CG8086	w[1118]; Mi{ET1}CG8086[MB04989]	24598	w1118		13.6111	14	14.369	16	12.9479	0.8684	0.6707	0.0004	0.0093	0.0298	0.0816	0.9598	0.2554	0.226	0.1336	0.0273	0.2012	0.0156	N	N	N
dpr13	w1118; Mi{ET1}dpr13[MB08759]	26401	w1118		13.414	15	14.5	16	12.3958	0.9994	0.5008	0.0002	0.0271	0.0967	0.7162	0.1806	0.3363	0.5505	0.0452	0.1254	0.7726	0.3997	N	N	N
Gasp	w[1118]; Mi{ET1}Gasp[MB05317]	24612	w1118		16.2151	15	19.8667	16	12.7917	0.0012	0.8547	<.0001	0.0018	0.3541	0.3055	0.3244	0.0229	0.5036	0.0246	0.0158	0.3847	0.0241	Y	Y	N
Glut4EF	w[1118]; Mi{ET1}Glut4EF[MB03996]	24282	w1118		12.1935	15	14.7556	16	9.79167	0.1813	0.4034	<.0001	0.0003	0.7367	0.4104	0.3632	0.3136	0.994	0.0078	0.3934	0.1649	0.019	N	N	N
Lmpt	w1118; Mi{ET1}LmptMB09664	27795	w1118		11.8385	16	13.625	16	10.0521	0.0728	0.071	<.0001	0.1919	0.301	0.0367	0.7689	0.1351	0.042	0.5868	0.3271	0.7058	0.0495	N	N	N
Piezo	w1118; Mi{ET1}Piezo[MB08675]	27763	w1118		12.0119	14	12.5952	14	11.4286	0.2839	<.0001	0.002	0.153	0.0273	0.8782	0.1313	0.0684	0.0172	0.9628	0.238	0.0002	0.0055	N	N	N
Proc-R	w[1118] Mi{ET1}Proc-R[MB00909]	22930	w1118		11.6354	16	12.9688	16	10.3021	0.0382	0.5616	<.0001	0.0096	0.1157	0.4278	0.2722	0.0485	0.4494	0.0446	0.5709	0.8162	0.0964	N	N	N
sns	w[1118]; Mi{ET1}sns[MB03327]	24059	w1118		10.6406	16	11.6979	16	9.58333	0.0015	0.0002	<.0001	0.4704	0.0554	0.0584	0.9862	0.0051	0.0018	0.6858	0.1908	0.0472	0.4753	N	N	N
Syt β	w[1118]; Mi{ET1}Sytbeta[MB02011]	23780	w1118		12.2312	15	12.6667	16	11.8229	0.2496	0.287	0.0042	0.1112	0.0346	0.474	0.3981	0.0553	0.2892	0.1487	0.3924	0.7614	0.5119	N	N	N
unc80	w1118; Mi{ET1}unc80MB08151	26099	w1118		13.0484	16	14.5729	15	11.4222	0.5596	0.0104	<.0001	0.6125	0.2211	0.4621	0.2731	0.3027	0.0609	0.3601	0.5174	0.064	0.5517	N	N	N
upSET	w1118; Mi{ET1}upset[MB08950]	26139	w1118		11.1875	16	11.8646	16	10.5104	0.0088	0.0206	0.0002	0.3303	0.0188	0.4499	0.2339	0.0066	0.0826	0.2209	0.7731	0.1205	0.8287	N	N	N
w1118	NA	5905	w1118		13.328	15	16.0667	16	10.7604	NA	NA	NA	NA	NA	NA	NA	NA	NA	NA	NA	NA	NA	NA	NA	NA
CG32206	y[1] w[67c23]; Mi{ET1}CG32206[MB00039]	22680	yw		14.5833	16	17.0417	16	12.125	0.6124	0.0074	0.0009	0.0836	0.1347	0.0004	0.0571	0.4642	<.0001	0.8953	0.1781	0.4977	0.0176	N	N	N
CG43427	y[1] w[67c23]; Mi{ET1}CG43427[MB00912]	22931	yw		14.6935	15	18.1	16	11.5	0.6952	0.9887	0.0004	0.0002	0.0518	0.2243	0.0057	0.262	0.3905	<.0001	0.1078	0.3933	0.4225	N	N	N
CG44153	y[1] w[67c23]; Mi{ET1}CG44153[MB00374]	22780	yw		14.6505	15	18.2667	16	11.2604	0.9642	0.1422	0.0023	0.06	0.033	0.2892	NA	0.2278	0.1122	0.0776	0.4458	0.2568	NA	N	N	N
comm2	y[1] w[67c23]; Mi{ET1}comm2[MB01146]	23000	yw		11.6075	15	9.86667	16	13.2396	0.0025	0.0762	0.5207	0.0331	0.0207	0.3758	0.4683	0.0003	0.0545	0.0389	0.5998	0.5408	0.3328	Y	Y	N
Ptp61F	y[1] w[67c23]; Mi{ET1}Ptp61F[MB00652]	22860	yw		14.7586	14	16.0952	15	13.5111	0.8217	0.0007	0.0455	0.6123	0.7911	0.156	0.8206	0.9781	0.0016	0.6101	0.7276	0.1359	0.8419	N	N	N
Rbp6	y[1] w[67c23]; Mi{ET1}Rbp6[MB00221]	22732	yw		17.6146	16	17.8542	16	17.375	0.0186	0.0274	0.2521	0.0498	0.4879	0.0389	0.7061	0.2302	0.0042	0.2576	0.0365	0.9169	0.1046	N	N	N
teq	y[1] w[67c23]; Mi{ET1}teq[MB00537]	22832	yw		23.4167	16	22.8542	16	23.9792	<.0001	0.0038	0.7261	0.4047	0.1899	0.1261	0.9857	<.0001	0.0014	0.5118	<.0001	0.3437	0.5951	Y	Y	Y
yw	NA	6599	yw		15.0833	16	16.0521	16	14.1146	NA	NA	NA	NA	NA	NA	NA	NA	NA	NA	NA	NA	NA	NA	NA	NA
CG10638	w[1118]; Mi{ET1}CG10638[MB06512]	25511	w1118	Waking activity (cts./min.)	1.99081	16	1.66559	16	2.31603	0.0018	0.0019	<.0001	0.1296	0.0132	0.028	0.9178	0.5168	0.3662	0.2029	0.0014	0.0024	0.329	N	N	N
CG10713	w1118; Mi{ET1}CG10713MB09193	26448	w1118		2.64674	15	2.07233	16	3.18525	0.0022	0.0034	<.0001	0.2788	0.9375	0.5019	0.1783	0.0075	0.0458	0.8142	0.0619	0.0282	0.139	N	N	N
CG32121	w[1118]; Mi{ET1}CG32121[MB08045]	25286	w1118		2.25891	16	1.81967	16	2.69815	0.7231	0.1367	<.0001	0.0021	0.1986	0.2916	0.211	0.4186	0.7017	0.0983	0.3153	0.1234	0.0097	N	N	N
CG34353	w[1118]; Mi{ET1}CG34353[MB08498]	25665	w1118		2.37548	15	1.82465	15	2.92632	0.4966	0.0064	<.0001	0.3888	0.8861	0.2434	0.5235	0.4776	0.1605	0.8452	0.7414	0.0197	0.3596	N	N	N
CG43373	w[1118]; Mi{ET1}CG43373[MB08203]	25662	w1118		2.52012	16	1.96963	16	3.07061	0.0371	0.0088	<.0001	0.163	0.9284	0.7629	0.0903	0.041	0.0278	0.767	0.2364	0.0851	0.074	N	N	N
CG8086	w[1118]; Mi{ET1}CG8086[MB04989]	24598	w1118		2.51207	14	1.8723	16	3.07187	0.1251	0.9784	<.0001	0.0002	0.6775	0.8616	0.0385	0.2404	0.8772	0.0597	0.252	0.9055	0.0012	N	N	N
dpr13	w1118; Mi{ET1}dpr13[MB08759]	26401	w1118		2.79197	15	2.28438	16	3.26784	0.0002	0.0104	<.0001	0.3187	0.5869	0.2859	0.4745	0.001	0.2082	0.8167	0.0351	0.0236	0.2774	N	N	N
Gasp	w[1118]; Mi{ET1}Gasp[MB05317]	24612	w1118		2.49091	15	1.75406	16	3.18171	0.0855	0.0105	<.0001	0.0937	0.1379	0.2572	0.3242	0.8336	0.2048	0.5447	0.0513	0.0248	0.1025	N	N	N
Glut4EF	w[1118]; Mi{ET1}Glut4EF[MB03996]	24282	w1118		2.99218	15	2.52973	16	3.42573	<.0001	0.0452	<.0001	0.0741	0.3091	0.8428	0.0404	<.0001	0.082	0.824	0.0029	0.2407	0.0169	N	N	N
Lmpt	w1118; Mi{ET1}LmptMB09664	27795	w1118		2.16585	16	1.66983	16	2.66187	0.2258	0.0004	<.0001	0.6406	0.5361	0.001	0.1731	0.6078	0.7787	0.1225	0.2622	0.0001	0.5772	N	N	N
Piezo	w1118; Mi{ET1}Piezo[MB08675]	27763	w1118		2.49596	14	2.07291	14	2.91901	0.0871	0.4405	<.0001	0.0013	0.1876	0.4476	0.2044	0.0136	0.9917	0.0807	0.8019	0.348	0.0075	N	N	N
Proc-R	w[1118] Mi{ET1}Proc-R[MB00909]	22930	w1118		1.62291	16	1.45015	16	1.79567	<.0001	0.0049	<.0001	0.0442	<.0001	0.2196	0.2314	0.0061	0.1264	0.4353	<.0001	0.0186	0.0603	N	N	N
sns	w[1118]; Mi{ET1}sns[MB03327]	24059	w1118		2.68217	16	2.30495	16	3.05939	0.0003	0.0305	<.0001	0.0342	0.0738	0.0364	0.9901	<.0001	0.9451	0.0602	0.2218	0.0133	0.197	N	N	N
Syt β	w[1118]; Mi{ET1}Sytbeta[MB02011]	23780	w1118		2.3355	15	1.97698	16	2.67162	0.7723	0.0181	<.0001	0.0734	0.0466	0.4835	0.1706	0.0338	0.1074	0.6773	0.3047	0.0701	0.0644	N	N	N
unc80	w1118; Mi{ET1}unc80MB08151	26099	w1118		2.39489	16	1.80737	15	3.02158	0.278	0.0002	<.0001	0.8094	0.7112	0.137	0.5737	0.4849	0.0225	0.7539	0.4007	0.0035	0.6419	N	N	N
upSET	w1118; Mi{ET1}upset[MB08950]	26139	w1118		2.39942	16	2.08073	16	2.71812	0.2933	0.0024	<.0001	0.2454	0.0206	0.008	0.5405	0.0152	0.7511	0.1894	0.3812	0.0004	0.7103	N	N	N
w1118	NA	5905	w1118		2.30644	15	1.72438	16	2.85213	NA	NA	NA	NA	NA	NA	NA	NA	NA	NA	NA	NA	NA	NA	NA	NA
CG32206	y[1] w[67c23]; Mi{ET1}CG32206[MB00039]	22680	yw		2.11936	16	1.8307	16	2.40801	0.0149	0.4076	<.0001	0.3795	0.8901	0.5474	0.941	0.0362	0.8506	0.432	0.1485	0.3749	0.6152	N	N	N
CG43427	y[1] w[67c23]; Mi{ET1}CG43427[MB00912]	22931	yw		2.38198	15	2.11659	16	2.63078	<.0001	<.0001	<.0001	<.0001	0.5013	0.8236	0.3966	<.0001	<.0001	<.0001	0.0077	0.0004	0.0001	N	N	N
CG44153	y[1] w[67c23]; Mi{ET1}CG44153[MB00374]	22780	yw		2.02526	15	1.6852	16	2.34407	0.4995	0.2772	<.0001	0.1882	0.5545	0.6171	NA	0.4031	0.3509	0.1259	0.4967	0.7726	NA	N	N	N
comm2	y[1] w[67c23]; Mi{ET1}comm2[MB01146]	23000	yw		2.4521	15	1.79716	16	3.06611	<.0001	0.0001	<.0001	0.0002	0.0069	0.0039	0.001	0.0512	0.192	0.4928	0.0004	0.0005	0.0003	Y	N	Y
Ptp61F	y[1] w[67c23]; Mi{ET1}Ptp61F[MB00652]	22860	yw		2.05644	14	1.81387	15	2.28284	0.1183	0.5753	<.0001	0.6087	0.4682	0.858	0.6442	0.0649	0.5418	0.9668	0.5932	0.8104	0.5418	N	N	N
Rbp6	y[1] w[67c23]; Mi{ET1}Rbp6[MB00221]	22732	yw		2.33359	16	1.89779	16	2.76938	0.0006	0.5516	<.0001	0.5277	0.2499	0.6288	0.3377	0.0256	0.3052	0.1342	0.0093	0.9478	0.8476	N	N	N
teq	y[1] w[67c23]; Mi{ET1}teq[MB00537]	22832	yw		1.76324	16	1.53062	16	1.99586	0.0844	0.8483	<.0001	0.8876	0.4287	0.4994	0.9864	0.4815	0.5222	0.9068	0.0953	0.7441	0.9333	Y	N	Y
yw	NA	6599	yw		1.91202	16	1.6119	16	2.21213	NA	NA	NA	NA	NA	NA	NA	NA	NA	NA	NA	NA	NA	NA	NA	NA

[truncated: 1 more sheets: Table S10.]
